# Supplementary material for: Tuning CAR-T cells by targeting cancer-associated glycan in pancreatic cancer
Source: Nat Commun. 2025 Dec 10;16:11246. doi: 10.1038/s41467-025-66102-2 (PMC12717153; doi:10.1038/s41467-025-66102-2)
Supplement: Supplementary file 4 — Source data [file 41467_2025_66102_MOESM4_ESM.xlsx]

## Sheet: Source Data Figure 1
Figure 1g
% Cytotoxicity against Capan-2 C1GALT1 KO
Time (hr)	Untransduced			MesoCAR CD19Bridge			MesoCAR TnMUC1Bridge
0	1	1	1	1	1	1	1	1	1
2	1.03168	1.03086	1.02707	1.04782	1.01882	1.04027	1.01244	1.00854	1.02409
4	1.09032	1.08576	1.08301	1.10337	1.0798	1.10248	1.07357	1.06114	1.07107
6	1.13349	1.13026	1.12986	1.16421	1.13426	1.1579	1.12719	1.11255	1.13059
8	1.17149	1.16262	1.16226	1.21692	1.19769	1.21165	1.17545	1.16666	1.18954
10	1.22401	1.20468	1.19959	1.27175	1.24243	1.26025	1.22375	1.21938	1.23932
12	1.27537	1.24882	1.24454	1.31762	1.28846	1.30925	1.27229	1.24873	1.28383
14	1.32206	1.28367	1.2859	1.36781	1.3442	1.36084	1.31584	1.29925	1.32084
16	1.36538	1.33451	1.32784	1.42675	1.38029	1.39236	1.34834	1.32369	1.34833
18	1.41628	1.37455	1.37698	1.45358	1.41524	1.43197	1.36406	1.36547	1.38442
20	1.46453	1.42893	1.42221	1.51081	1.43018	1.46094	1.38466	1.40594	1.41763
22	1.5289	1.47417	1.45526	1.53357	1.47296	1.50824	1.40417	1.44494	1.4503
24	1.57431	1.51748	1.50892	1.56489	1.50813	1.55195	1.41562	1.46255	1.47292
26	1.63203	1.57899	1.56936	1.59824	1.55185	1.58822	1.44173	1.48964	1.49219
28	1.68977	1.64311	1.62998	1.62099	1.58115	1.62471	1.44688	1.51443	1.51613
30	1.74754	1.68479	1.67707	1.65634	1.59581	1.64093	1.4551	1.53168	1.53172
32	1.80242	1.73135	1.73437	1.67617	1.62585	1.67336	1.47882	1.54024	1.54478
34	1.85642	1.78207	1.77002	1.70324	1.64457	1.69834	1.50064	1.55924	1.56171
36	1.90889	1.82886	1.82478	1.73734	1.65939	1.72879	1.51283	1.58424	1.56821
38	1.95405	1.87769	1.86433	1.73885	1.66082	1.74128	1.52389	1.59722	1.58342
40	1.99178	1.9284	1.91003	1.74007	1.6798	1.75594	1.54696	1.60153	1.60409
42	2.04061	1.99473	1.9462	1.7566	1.69085	1.76645	1.55612	1.61185	1.60754
44	2.09793	2.05301	1.99897	1.76125	1.71245	1.76741	1.5429	1.62071	1.60169
46	2.14756	2.09636	2.04313	1.77481	1.73296	1.7765	1.54857	1.60299	1.60131
48	2.20046	2.14855	2.10695	1.79023	1.74066	1.77216	1.54614	1.61067	1.59509
50	2.26109	2.22611	2.16454	1.81005	1.74291	1.80771	1.53457	1.5989	1.58103
52	2.31629	2.28552	2.22925	1.82876	1.74322	1.83735	1.51682	1.58593	1.58033
54	2.36263	2.32547	2.2912	1.82832	1.75524	1.8535	1.51035	1.56501	1.57089
56	2.4345	2.40421	2.35468	1.84767	1.76251	1.87809	1.50651	1.55554	1.57381
58	2.48112	2.45245	2.4135	1.85642	1.76201	1.88641	1.4964	1.55744	1.55227
60	2.51897	2.51278	2.47091	1.84791	1.76344	1.88151	1.47625	1.53492	1.53811
62	2.57069	2.56561	2.52587	1.87556	1.77674	1.89674	1.4677	1.52209	1.5421
64	2.61154	2.62557	2.57103	1.87032	1.75877	1.89818	1.46332	1.52467	1.52145
66	2.65519	2.68779	2.63534	1.88271	1.76613	1.91315	1.44728	1.49907	1.51643
68	2.6994	2.75764	2.6936	1.89812	1.78566	1.92081	1.43319	1.47181	1.50382
70	2.75072	2.80199	2.74612	1.88682	1.78624	1.94968	1.43189	1.45383	1.50156
72	2.80076	2.84743	2.78921	1.87662	1.78722	1.96669	1.40894	1.43479	1.48799
74	2.84851	2.90242	2.8597	1.87189	1.78553	1.99035	1.39916	1.4212	1.47823
76	2.90017	2.9594	2.91528	1.8702	1.78116	1.99204	1.39032	1.40403	1.46143
78	2.97009	2.996	2.98207	1.86389	1.7671	1.99059	1.37384	1.38878	1.45759
80	2.99114	3.04156	3.02909	1.85752	1.76426	1.98661	1.34589	1.36622	1.4278
82	3.03664	3.07491	3.06643	1.8504	1.78448	2.00284	1.33756	1.34284	1.41139
84	3.0567	3.10927	3.11645	1.86412	1.76857	2.02787	1.324	1.32291	1.40777
86	3.10043	3.16071	3.16257	1.87158	1.77225	2.03748	1.31544	1.30547	1.38554
88	3.12444	3.20531	3.20418	1.88643	1.77424	2.05901	1.30172	1.2831	1.3561
90	3.16956	3.23545	3.24519	1.89109	1.77179	2.03715	1.26974	1.27136	1.35396
92	3.19811	3.29379	3.28267	1.90655	1.78914	2.03802	1.257	1.25848	1.32583
94	3.23163	3.32115	3.32599	1.90434	1.77734	2.05211	1.23106	1.23804	1.30188
96	3.24755	3.34377	3.34423	1.89391	1.75998	2.06463	1.22045	1.2238	1.28008
98	3.27928	3.35258	3.36659	1.87753	1.74374	2.05356	1.19879	1.21278	1.26019
100	3.29067	3.38055	3.36708	1.88115	1.75087	2.06629	1.18172	1.18535	1.25675
102	3.29653	3.39872	3.39755	1.87606	1.74092	2.04553	1.17023	1.16253	1.22199
104	3.30055	3.41721	3.41069	1.87252	1.75534	2.04276	1.15006	1.14387	1.1984
106	3.3091	3.43304	3.40935	1.87437	1.75604	2.04041	1.12829	1.12664	1.17504
108	3.31159	3.43686	3.39071	1.87965	1.74855	2.04161	1.11155	1.12253	1.15714
110	3.31348	3.45077	3.4002	1.85472	1.7453	2.04277	1.09503	1.10671	1.13467
112	3.29486	3.42703	3.40103	1.8639	1.74752	2.0521	1.08107	1.08598	1.13191
114	3.29208	3.43751	3.39615	1.84498	1.76365	2.04521	1.05532	1.07215	1.11573
116	3.29671	3.42666	3.39967	1.83741	1.7438	2.05321	1.0405	1.0526	1.0818
118	3.27158	3.42622	3.37943	1.83822	1.74146	2.0288	1.01169	1.02856	1.06333
120	3.25567	3.40157	3.35485	1.82764	1.72942	2.03626	0.989586	1.00739	1.03828
Figure 1i		240229
% Cytotoxicity against Capan-2 with itraconazole treatment
Time (hr)	Untransduced			MesoCAR CD19Bridge			MesoCAR TnMUC1Bridge
0	1	1	1	1	1	1	1	1	1
2	0.994515	0.995115	0.987976	0.989895	0.977216	0.978156	0.970503	0.986934	0.970655
4	1.0058	1.0177	1.00753	1.00168	0.983196	0.986913	0.988005	1.00054	0.987158
6	1.04193	1.05962	1.02969	1.03305	1.02407	1.02562	1.02584	1.0302	1.02052
8	1.06053	1.06008	1.04907	1.06757	1.06549	1.07402	1.07365	1.07	1.06557
10	1.08603	1.08929	1.07513	1.09962	1.12005	1.10787	1.10968	1.1024	1.10568
12	1.1087	1.11215	1.08913	1.13455	1.15121	1.14099	1.13551	1.12935	1.14243
14	1.11657	1.15303	1.11066	1.16436	1.19172	1.18135	1.15417	1.15355	1.17201
16	1.14759	1.16004	1.12498	1.19665	1.21368	1.20676	1.18726	1.16701	1.19669
18	1.16454	1.18313	1.15187	1.22248	1.2377	1.24433	1.21473	1.18691	1.21311
20	1.20619	1.22302	1.18226	1.24574	1.26726	1.26895	1.24039	1.22579	1.23773
22	1.24389	1.26933	1.22223	1.28197	1.30658	1.29712	1.25483	1.24735	1.25958
24	1.28596	1.2977	1.26099	1.31568	1.3383	1.3262	1.29209	1.27411	1.29521
26	1.33893	1.35905	1.31389	1.34579	1.37671	1.35981	1.32606	1.31139	1.32607
28	1.41011	1.41757	1.36744	1.38608	1.3976	1.4193	1.35447	1.34164	1.34841
30	1.45985	1.46437	1.41655	1.39679	1.44318	1.43794	1.37066	1.35916	1.3789
32	1.5271	1.52366	1.46992	1.44273	1.47499	1.47198	1.4062	1.38187	1.41016
34	1.58595	1.57183	1.52529	1.47381	1.52312	1.49966	1.44597	1.42138	1.43294
36	1.64424	1.64543	1.58398	1.51024	1.54775	1.52449	1.45758	1.44162	1.46404
38	1.70556	1.69235	1.61792	1.54454	1.56991	1.54579	1.4729	1.45066	1.50578
40	1.76762	1.74307	1.66403	1.56815	1.59527	1.57227	1.48284	1.47762	1.53163
42	1.81173	1.79396	1.69959	1.59327	1.62229	1.58602	1.49659	1.48945	1.53555
44	1.85408	1.84146	1.73568	1.60952	1.63247	1.58925	1.50255	1.50097	1.55299
46	1.89197	1.88712	1.79986	1.62748	1.65641	1.60358	1.50322	1.50675	1.54998
48	1.94661	1.91658	1.86207	1.65825	1.68266	1.61447	1.5059	1.50689	1.55174
50	2.02765	1.97082	1.91838	1.66676	1.68579	1.61525	1.50442	1.52116	1.55375
52	2.07541	2.02347	1.97947	1.67622	1.70307	1.61672	1.49699	1.52174	1.54712
54	2.13765	2.09675	2.03891	1.6815	1.71991	1.62844	1.49579	1.53086	1.55911
56	2.19407	2.14914	2.08789	1.68166	1.72734	1.64503	1.48222	1.51956	1.55697
58	2.27043	2.21515	2.11682	1.70458	1.71466	1.63266	1.46633	1.51282	1.53857
60	2.34012	2.29204	2.18432	1.71058	1.72133	1.65259	1.44626	1.49804	1.54096
62	2.39711	2.34168	2.25587	1.7188	1.7047	1.64303	1.44653	1.4905	1.53923
64	2.48093	2.4341	2.32566	1.72503	1.6904	1.64544	1.44774	1.49152	1.54427
66	2.54254	2.50551	2.39455	1.73804	1.68846	1.64511	1.44599	1.48888	1.54993
68	2.6176	2.58864	2.47134	1.71971	1.69976	1.6267	1.45395	1.47863	1.52281
70	2.68519	2.67441	2.56118	1.72345	1.7235	1.62611	1.44726	1.48238	1.5144
72	2.75632	2.74738	2.64438	1.71816	1.72664	1.62079	1.42972	1.48063	1.49102
74	2.84228	2.81443	2.71666	1.72122	1.73143	1.57891	1.41053	1.47743	1.48374
76	2.92147	2.90166	2.78768	1.71154	1.738	1.57697	1.38892	1.4746	1.47184
78	3.01727	2.99556	2.86422	1.71832	1.74886	1.57068	1.39067	1.45687	1.46859
80	3.09754	3.07684	2.9373	1.70948	1.72995	1.61269	1.38254	1.45526	1.44787
82	3.17733	3.17339	3.02556	1.73115	1.7327	1.59183	1.36112	1.44478	1.44838
84	3.26424	3.27957	3.12031	1.73824	1.72457	1.59912	1.35626	1.41886	1.42991
86	3.33247	3.3632	3.23069	1.73826	1.73371	1.61341	1.35925	1.41369	1.4152
88	3.42819	3.46057	3.33813	1.73943	1.75195	1.58055	1.35221	1.39213	1.39627
90	3.48019	3.56874	3.42028	1.7201	1.74378	1.60172	1.3345	1.39104	1.39113
92	3.54941	3.68894	3.50768	1.71177	1.72305	1.5685	1.30965	1.37184	1.37715
94	3.61384	3.79572	3.60526	1.72554	1.71445	1.56786	1.29933	1.34885	1.38822
96	3.71262	3.91169	3.71035	1.73308	1.69527	1.55097	1.27328	1.33365	1.36786
98	3.79545	4.00072	3.78469	1.74695	1.69316	1.56812	1.28893	1.30467	1.32719
100	3.87488	4.0966	3.85068	1.72677	1.67039	1.56592	1.2688	1.29929	1.31122
102	3.95386	4.21783	3.9429	1.71666	1.65774	1.56489	1.26067	1.28263	1.28599
104	4.0081	4.29587	4.01473	1.69839	1.66141	1.5547	1.2348	1.27203	1.29648
106	4.07613	4.37659	4.08605	1.69836	1.65147	1.5556	1.22159	1.26228	1.2887
108	4.15035	4.46015	4.16252	1.6986	1.6659	1.53704	1.19971	1.23402	1.26671
110	4.21145	4.55368	4.20286	1.6882	1.64558	1.53221	1.17961	1.21078	1.25086
112	4.27199	4.63287	4.26243	1.67192	1.65706	1.50906	1.16398	1.18085	1.22431
114	4.33991	4.69115	4.31148	1.66693	1.65043	1.53442	1.13993	1.16646	1.21238
116	4.39473	4.74762	4.35067	1.64464	1.64457	1.51421	1.12262	1.15549	1.22166
118	4.42768	4.80072	4.3978	1.63179	1.61327	1.47847	1.10885	1.13499	1.2066
120	4.45532	4.86633	4.42887	1.61792	1.59033	1.45029	1.08466	1.10871	1.17768
122	4.48678	4.88017	4.46714	1.612	1.56847	1.4374	1.06415	1.08239	1.15899
124	4.52574	4.92506	4.49817	1.6138	1.541	1.44664	1.05118	1.03992	1.15041
126	4.54349	4.96661	4.52229	1.6201	1.53218	1.42487	1.02936	1.0132	1.12924
128	4.56972	4.97527	4.54705	1.60736	1.52387	1.39776	1.00208	0.996879	1.08931
130	4.553	4.99299	4.57155	1.58217	1.51007	1.38474	1.00419	0.972651	1.03755
132	4.57103	4.95941	4.58812	1.58167	1.49393	1.36902	0.985742	0.958633	1.02282
134	4.57802	4.95704	4.58514	1.57625	1.46946	1.34232	0.959735	0.931214	1.01879
136	4.56364	4.96129	4.58146	1.57762	1.45418	1.31594	0.931144	0.912272	0.990034
138	4.57363	4.93708	4.56448	1.56992	1.44525	1.31771	0.904347	0.903079	0.967868
140	4.52325	4.91108	4.57382	1.55813	1.43586	1.30406	0.878205	0.869513	0.957423
Figure 1k
% Cell avidity against Capan2 C1GALT1 KO
pN	Untransduced			MesoCAR CD19Bridge			MesoCAR TnMUC1Bridge
0	100	100	100	100	100	100	100	100	100
1.33333	100	100	100	100	100	100	100	100	100
2.66667	100	100	100	100	100	100	100	100	100
4	100	100	100	100	100	100	100	100	100
5.33333	100	100	100	100	100	100	100	100	100
6.66667	100	100	100	100	100	100	100	100	100
8	99.5885	100	100	100	100	100	100	100	100
9.33333	99.5885	100	100	100	100	100	100	100	100
10.6667	99.5885	100	99.4898	99.7348	100	100	100	100	100
12	99.5885	100	99.4898	98.6737	100	99.4135	100	100	100
13.3333	99.177	99.0099	99.2347	97.878	99.4048	97.9472	98.895	100	100
14.6667	97.9424	98.0198	97.7041	96.817	98.8095	96.7742	98.3425	100	98.8848
16	95.8848	98.0198	94.898	95.4907	95.8333	94.4282	97.7901	99.3243	97.7695
17.3333	95.8848	97.0297	94.1326	94.695	94.6429	93.2551	97.2376	98.6487	97.3978
18.6667	94.6502	96.0396	92.3469	92.8382	92.2619	90.3226	96.1326	97.973	95.1673
20	94.2387	95.0495	90.8163	90.4509	89.8809	89.1496	94.4751	97.2973	94.7955
21.3333	90.9465	93.0693	89.5408	90.1857	87.5	86.5103	92.8177	97.2973	92.9368
22.6667	89.7119	90.099	89.5408	89.3899	85.1191	84.1642	91.1602	94.5946	90.7063
24	87.2428	88.1188	88.0102	88.0637	82.7381	81.8182	90.0553	93.2432	88.4758
25.3333	84.7737	85.1485	87.5	86.4721	80.3571	80.3519	89.779	91.8919	87.7323
26.6667	84.3621	85.1485	85.4592	84.3501	79.7619	78.5924	89.5028	89.8649	86.6171
28	83.1276	85.1485	84.949	83.5544	77.3809	77.7126	88.3978	89.8649	86.2454
29.3333	82.3045	85.1485	84.4388	81.6976	73.8095	76.2463	87.2928	88.5135	85.5019
30.6667	82.3045	83.1683	84.4388	80.9019	72.0238	74.7801	87.0166	88.5135	85.1301
32	82.3045	81.1881	83.4184	78.7798	72.0238	73.607	85.9116	87.1622	83.2714
33.3333	82.3045	79.2079	81.6326	77.4536	70.8333	71.8475	84.8066	87.1622	82.5279
34.6667	82.3045	78.2178	81.1225	76.6578	70.2381	70.9677	84.5304	86.4865	82.5279
36	81.893	78.2178	80.6122	76.3926	70.2381	70.3812	84.5304	86.4865	82.5279
37.3333	81.893	77.2277	80.102	75.8621	69.0476	69.5015	83.4254	86.4865	81.7844
38.6667	81.07	77.2277	80.102	75.8621	69.0476	69.2082	83.1492	86.4865	80.6691
40	80.6584	77.2277	79.8469	75.3316	68.4524	68.6217	83.1492	86.4865	79.9257
41.3333	80.6584	77.2277	79.5918	75.0663	67.8571	68.3285	82.5967	86.4865	79.5539
42.6667	80.2469	76.2376	79.0816	74.8011	67.8571	68.0352	82.5967	86.4865	79.1822
44	80.2469	76.2376	78.5714	74.8011	67.8571	68.0352	82.5967	86.4865	78.8104
45.3333	80.2469	76.2376	78.5714	74.2706	67.2619	68.0352	82.3204	86.4865	78.8104
46.6667	79.4239	76.2376	78.0612	73.4748	66.6667	68.0352	82.3204	86.4865	78.8104
48	79.0123	75.2475	77.8061	73.4748	66.0714	67.1554	81.768	86.4865	78.8104
49.3333	79.0123	75.2475	77.551	73.2095	65.4762	67.1554	81.768	86.4865	78.8104
50.6667	79.0123	74.2574	77.2959	72.9443	65.4762	66.8622	81.768	86.4865	78.8104
52	78.1893	74.2574	76.7857	72.9443	64.2857	66.8622	81.768	86.4865	78.0669
53.3333	78.1893	74.2574	76.7857	72.4138	63.6905	66.5689	80.9392	86.4865	78.0669
54.6667	78.1893	74.2574	76.5306	72.1485	63.6905	66.5689	80.9392	86.4865	78.0669
56	77.7778	74.2574	76.2755	72.1485	63.6905	66.2757	80.3867	85.8108	78.0669
57.3333	77.7778	74.2574	76.0204	71.8833	63.6905	65.6891	80.3867	85.8108	78.0669
58.6667	77.7778	73.2673	76.0204	71.8833	63.0952	65.1026	80.3867	85.8108	78.0669
60	77.7778	73.2673	75.2551	71.8833	63.0952	64.8094	80.3867	85.8108	77.6952
61.3333	77.7778	73.2673	75.2551	71.8833	63.0952	64.5161	80.3867	85.8108	77.3234
62.6667	77.7778	73.2673	74.7449	71.3528	63.0952	63.9296	79.8342	85.8108	76.9517
64	77.7778	73.2673	74.4898	71.3528	63.0952	63.9296	79.8342	85.1351	76.5799
65.3333	77.7778	73.2673	74.4898	71.3528	63.0952	63.9296	79.8342	85.1351	76.5799
66.6667	77.7778	73.2673	73.9796	71.0875	63.0952	63.6364	79.8342	84.4595	76.2082
68	77.7778	73.2673	73.9796	71.0875	63.0952	63.3431	79.558	84.4595	76.2082
69.3333	77.7778	72.2772	73.9796	71.0875	63.0952	63.3431	79.558	84.4595	76.2082
70.6667	77.7778	72.2772	73.7245	71.0875	63.0952	63.3431	79.558	84.4595	75.4647
72	77.7778	72.2772	73.4694	71.0875	63.0952	63.0498	79.558	83.7838	75.4647
73.3333	77.7778	72.2772	73.4694	71.0875	63.0952	63.0498	79.558	83.7838	75.4647
74.6667	77.7778	72.2772	73.2143	70.8223	62.5	62.7566	79.558	83.7838	75.4647
76	77.7778	72.2772	73.2143	70.557	62.5	62.4633	79.558	83.7838	75.4647
77.3333	76.9547	72.2772	72.7041	70.2918	62.5	62.4633	79.558	83.7838	75.4647
78.6667	76.5432	72.2772	72.449	70.2918	62.5	62.4633	79.2818	83.7838	75.0929
80	76.5432	72.2772	72.449	69.7613	62.5	62.1701	79.2818	83.7838	75.0929
81.3333	76.5432	72.2772	72.1939	69.7613	62.5	61.5836	79.2818	83.7838	75.0929
82.6667	76.5432	72.2772	71.9388	69.7613	62.5	61.5836	79.2818	83.7838	75.0929
84	76.5432	72.2772	71.9388	69.7613	62.5	61.2903	79.0055	83.7838	74.7212
85.3333	76.1317	72.2772	71.6837	69.496	62.5	61.2903	78.7293	83.7838	74.3494
86.6667	75.7202	71.2871	71.6837	69.2308	62.5	61.2903	78.453	83.7838	74.3494
88	75.7202	71.2871	71.4286	69.2308	62.5	60.9971	78.1768	83.7838	74.3494
89.3333	75.7202	71.2871	71.4286	68.9655	62.5	60.9971	78.1768	83.7838	73.9777
90.6667	75.7202	71.2871	71.1735	68.435	62.5	60.9971	77.9005	83.7838	73.9777
92	75.3086	71.2871	70.4082	68.435	62.5	60.9971	77.9005	83.1081	73.9777
93.3333	75.3086	71.2871	70.4082	68.435	62.5	60.9971	77.9005	83.1081	73.9777
94.6667	74.8971	70.297	69.898	68.435	62.5	60.9971	77.3481	83.1081	73.606
96	74.8971	70.297	69.1326	68.435	62.5	60.9971	77.3481	83.1081	73.606
97.3333	74.0741	70.297	69.1326	68.435	62.5	60.9971	77.3481	83.1081	73.606
98.6667	73.6625	70.297	69.1326	68.1698	62.5	60.9971	77.3481	83.1081	73.606
100	72.428	70.297	68.8775	67.9045	62.5	60.9971	77.3481	83.1081	72.8624
101.333	72.428	70.297	68.6225	67.9045	61.9048	60.9971	77.3481	83.1081	72.8624
102.667	72.0165	70.297	68.6225	67.6393	61.9048	60.9971	77.3481	83.1081	72.8624
104	71.6049	70.297	68.3674	67.374	61.9048	60.9971	77.3481	83.1081	72.8624
105.333	71.6049	70.297	68.1122	67.374	61.9048	60.9971	77.3481	83.1081	72.4907
106.667	71.6049	70.297	68.1122	67.374	61.9048	60.9971	77.3481	83.1081	72.4907
108	71.6049	70.297	68.1122	67.374	61.9048	60.9971	77.3481	83.1081	72.4907
109.333	71.1934	70.297	68.1122	67.374	61.3095	60.9971	77.0718	83.1081	72.119
110.667	70.7819	70.297	68.1122	67.374	61.3095	60.9971	77.0718	83.1081	71.3755
112	70.7819	70.297	68.1122	67.1088	61.3095	60.9971	77.0718	83.1081	71.3755
113.333	70.7819	70.297	68.1122	67.1088	61.3095	60.9971	77.0718	83.1081	71.3755
114.667	70.3704	70.297	67.602	67.1088	61.3095	60.9971	77.0718	83.1081	71.3755
116	70.3704	70.297	67.602	67.1088	61.3095	60.9971	77.0718	83.1081	71.3755
117.333	70.3704	69.3069	67.602	67.1088	61.3095	60.7038	77.0718	83.1081	71.3755
118.667	70.3704	69.3069	67.3469	67.1088	61.3095	60.7038	77.0718	83.1081	70.632
120	69.9588	69.3069	66.8367	67.1088	60.7143	60.4106	77.0718	82.4324	70.632
121.333	69.9588	69.3069	66.8367	67.1088	60.7143	60.4106	77.0718	82.4324	70.2602
122.667	69.9588	69.3069	66.0714	67.1088	60.7143	60.4106	77.0718	81.7568	69.8885
124	69.5473	69.3069	65.5612	67.1088	60.7143	60.4106	77.0718	81.7568	69.8885
125.333	69.5473	69.3069	65.3061	66.8435	60.7143	60.4106	77.0718	81.7568	69.8885
126.667	69.5473	69.3069	65.3061	66.8435	60.7143	60.4106	76.5193	81.7568	69.5167
128	69.1358	69.3069	65.3061	66.8435	60.7143	60.4106	76.5193	81.7568	69.5167
129.333	68.7243	69.3069	65.3061	66.8435	60.1191	60.1173	76.5193	81.7568	69.145
130.667	68.7243	69.3069	65.3061	66.8435	59.5238	60.1173	76.5193	81.7568	68.7732
132	68.7243	69.3069	65.051	66.8435	59.5238	59.824	76.5193	81.7568	68.7732
133.333	68.3128	68.3168	65.051	66.8435	59.5238	59.824	76.5193	81.7568	68.7732
134.667	67.9012	68.3168	64.7959	66.8435	59.5238	59.824	76.5193	81.7568	68.7732
136	67.4897	68.3168	64.5408	66.8435	59.5238	59.5308	76.5193	81.7568	68.7732
137.333	67.0782	68.3168	64.2857	66.8435	59.5238	59.5308	76.2431	81.7568	68.4015
138.667	67.0782	68.3168	63.7755	66.8435	59.5238	59.5308	76.2431	81.7568	68.4015
140	67.0782	67.3267	63.7755	66.8435	59.5238	59.5308	76.2431	81.7568	68.0297
141.333	66.6667	67.3267	63.7755	66.8435	59.5238	59.5308	76.2431	81.7568	68.0297
142.667	66.6667	67.3267	63.7755	66.5782	59.5238	59.5308	76.2431	81.7568	68.0297
144	66.2551	67.3267	63.7755	66.5782	58.9286	59.5308	76.2431	81.7568	68.0297
145.333	65.8436	67.3267	63.5204	66.5782	58.9286	59.5308	75.9668	81.7568	68.0297
146.667	65.8436	67.3267	63.5204	66.5782	58.9286	59.5308	75.9668	81.0811	68.0297
148	65.8436	67.3267	63.5204	66.5782	58.3333	59.2375	75.9668	81.0811	68.0297
149.333	65.4321	67.3267	63.5204	66.313	57.7381	59.2375	75.6906	81.0811	67.658
150.667	65.4321	67.3267	63.5204	66.313	57.7381	58.9443	75.6906	81.0811	67.658
152	65.0206	67.3267	63.5204	66.0477	57.7381	58.9443	75.6906	81.0811	67.658
153.333	64.609	67.3267	63.5204	66.0477	57.7381	58.9443	75.6906	81.0811	67.658
154.667	64.609	67.3267	63.5204	66.0477	57.7381	58.9443	75.6906	81.0811	67.2862
156	64.609	67.3267	63.5204	66.0477	57.7381	58.9443	75.6906	81.0811	67.2862
157.333	63.786	67.3267	63.5204	65.7825	57.7381	58.9443	75.4144	81.0811	67.2862
158.667	63.786	67.3267	63.5204	65.7825	57.7381	58.9443	75.4144	81.0811	67.2862
160	63.786	67.3267	63.5204	65.5172	57.7381	58.651	75.4144	81.0811	67.2862
161.333	63.786	67.3267	62.7551	65.5172	57.7381	58.651	75.4144	81.0811	67.2862
162.667	63.3745	67.3267	62.7551	64.9867	57.7381	58.3578	75.4144	81.0811	67.2862
164	62.963	67.3267	62.7551	64.9867	57.7381	58.0645	75.4144	81.0811	67.2862
165.333	62.963	65.3465	62.7551	64.9867	57.7381	58.0645	75.4144	81.0811	67.2862
166.667	62.963	65.3465	62.7551	64.7215	57.7381	58.0645	75.4144	81.0811	66.9145
168	62.963	65.3465	62.7551	64.7215	57.1429	58.0645	75.4144	81.0811	66.9145
169.333	62.963	65.3465	62.5	64.7215	57.1429	58.0645	75.4144	81.0811	66.9145
170.667	62.963	65.3465	62.2449	64.7215	57.1429	58.0645	75.4144	81.0811	66.9145
172	62.5514	64.3564	62.2449	64.7215	57.1429	57.7713	75.4144	81.0811	66.9145
173.333	62.5514	63.3663	61.9898	64.7215	57.1429	57.7713	75.4144	81.0811	66.9145
174.667	62.5514	63.3663	61.7347	64.7215	57.1429	57.7713	75.4144	81.0811	66.5427
176	62.5514	63.3663	60.9694	64.4562	57.1429	57.7713	75.4144	81.0811	66.5427
177.333	62.5514	63.3663	60.9694	64.191	57.1429	57.7713	75.4144	81.0811	66.171
178.667	62.5514	63.3663	60.4592	64.191	57.1429	57.7713	75.1381	80.4054	66.171
180	62.1399	63.3663	60.2041	64.191	57.1429	57.478	75.1381	79.7297	66.171
181.333	62.1399	63.3663	60.2041	64.191	57.1429	57.1848	75.1381	79.0541	66.171
182.667	62.1399	63.3663	60.2041	64.191	57.1429	57.1848	74.5856	79.0541	65.7993
184	62.1399	63.3663	59.6939	64.191	57.1429	57.1848	74.5856	79.0541	65.7993
185.333	62.1399	63.3663	59.6939	64.191	57.1429	57.1848	74.5856	79.0541	65.7993
186.667	62.1399	62.3762	59.6939	64.191	57.1429	56.8915	74.5856	79.0541	65.7993
188	61.7284	62.3762	59.4388	64.191	57.1429	56.8915	74.3094	79.0541	65.7993
189.333	61.3169	62.3762	59.1837	63.9257	57.1429	56.8915	74.3094	78.3784	65.7993
190.667	61.3169	62.3762	58.9286	63.9257	57.1429	56.8915	74.3094	78.3784	65.7993
192	61.3169	62.3762	58.9286	63.9257	57.1429	56.8915	74.3094	78.3784	65.7993
193.333	61.3169	62.3762	58.9286	63.9257	57.1429	56.8915	74.3094	78.3784	65.7993
194.667	61.3169	62.3762	58.9286	63.6605	57.1429	56.8915	74.3094	78.3784	65.7993
196	61.3169	62.3762	58.6735	63.6605	57.1429	56.8915	74.3094	77.7027	65.7993
197.333	61.3169	62.3762	58.1633	63.6605	57.1429	56.8915	74.3094	77.7027	65.7993
198.667	61.3169	62.3762	57.9082	63.6605	57.1429	56.8915	74.0332	77.7027	65.7993
200	61.3169	61.3861	57.6531	63.6605	57.1429	56.8915	73.2044	77.7027	65.4275
201.333	61.3169	61.3861	57.6531	63.6605	57.1429	56.8915	73.2044	77.7027	65.4275
202.667	61.3169	61.3861	57.6531	63.6605	56.5476	56.8915	73.2044	77.7027	65.0558
204	60.9053	61.3861	57.6531	63.6605	56.5476	56.8915	73.2044	77.7027	65.0558
205.333	60.9053	60.396	57.6531	63.6605	56.5476	56.8915	73.2044	77.7027	64.684
206.667	60.9053	60.396	57.398	63.3952	56.5476	56.8915	73.2044	77.7027	64.684
208	60.9053	60.396	57.398	63.3952	56.5476	56.8915	73.2044	77.7027	64.684
209.333	60.9053	60.396	57.1429	63.13	56.5476	56.8915	73.2044	77.7027	64.684
210.667	60.9053	60.396	56.6326	63.13	56.5476	56.8915	73.2044	77.7027	64.684
212	60.9053	60.396	56.3775	63.13	56.5476	56.8915	73.2044	77.7027	64.684
213.333	60.9053	60.396	56.3775	62.8647	56.5476	56.8915	72.9282	77.7027	64.684
214.667	60.9053	60.396	56.1225	62.8647	56.5476	56.8915	72.9282	77.7027	64.684
216	60.4938	60.396	56.1225	62.8647	56.5476	56.5982	72.9282	77.7027	64.684
217.333	60.4938	60.396	55.6122	62.5995	56.5476	56.5982	72.9282	77.7027	64.684
218.667	60.0823	60.396	55.3571	62.3342	56.5476	56.5982	72.9282	77.7027	64.684
220	60.0823	60.396	54.8469	62.3342	56.5476	56.5982	72.9282	77.7027	64.3123
221.333	60.0823	60.396	54.8469	62.3342	56.5476	56.305	72.9282	77.7027	64.3123
222.667	60.0823	60.396	54.8469	62.3342	56.5476	56.305	72.9282	77.7027	64.3123
224	60.0823	60.396	54.8469	62.3342	56.5476	56.305	72.9282	77.7027	64.3123
225.333	60.0823	60.396	54.5918	62.3342	56.5476	56.305	72.9282	77.7027	64.3123
226.667	60.0823	60.396	54.5918	62.3342	56.5476	56.305	72.9282	77.7027	64.3123
228	60.0823	60.396	54.5918	62.3342	56.5476	56.305	72.9282	77.7027	64.3123
229.333	60.0823	60.396	54.5918	62.3342	56.5476	56.305	72.9282	77.7027	64.3123
230.667	60.0823	60.396	54.5918	62.069	56.5476	56.305	72.9282	77.7027	64.3123
232	60.0823	60.396	54.3367	62.069	56.5476	56.305	72.9282	77.7027	64.3123
233.333	60.0823	59.4059	54.3367	62.069	56.5476	56.305	72.6519	77.7027	64.3123
234.667	60.0823	59.4059	54.3367	62.069	56.5476	56.305	72.6519	77.7027	64.3123
236	60.0823	59.4059	54.3367	62.069	56.5476	56.305	72.6519	77.7027	64.3123
237.333	60.0823	59.4059	54.3367	62.069	56.5476	56.305	72.6519	77.7027	64.3123
238.667	60.0823	59.4059	54.3367	62.069	56.5476	56.305	72.6519	77.7027	64.3123
240	60.0823	59.4059	54.3367	62.069	56.5476	56.305	72.6519	77.7027	64.3123
241.333	59.6708	59.4059	54.3367	61.8037	56.5476	56.305	72.6519	77.7027	64.3123
242.667	59.6708	59.4059	54.3367	61.8037	56.5476	56.0117	72.6519	77.7027	64.3123
244	59.6708	59.4059	54.3367	61.8037	56.5476	56.0117	72.3757	77.7027	64.3123
245.333	59.6708	59.4059	54.3367	61.8037	56.5476	56.0117	72.3757	77.7027	64.3123
246.667	59.6708	58.4158	54.3367	61.8037	56.5476	56.0117	72.0995	77.7027	64.3123
248	59.6708	58.4158	54.3367	61.8037	56.5476	56.0117	72.0995	77.7027	64.3123
249.333	59.6708	56.4356	54.3367	61.8037	56.5476	56.0117	72.0995	77.7027	64.3123
250.667	59.6708	56.4356	54.3367	61.5385	55.9524	56.0117	72.0995	77.7027	64.3123
252	59.6708	56.4356	54.3367	61.5385	55.9524	56.0117	72.0995	77.7027	64.3123
253.333	59.6708	56.4356	54.3367	61.5385	55.9524	56.0117	72.0995	77.7027	64.3123
254.667	59.6708	56.4356	54.0816	61.5385	55.9524	56.0117	72.0995	77.7027	64.3123
256	59.6708	56.4356	54.0816	61.5385	55.9524	55.7185	72.0995	77.7027	64.3123
257.333	59.6708	56.4356	54.0816	61.5385	55.3571	55.7185	71.8232	77.7027	64.3123
258.667	59.6708	55.4455	54.0816	61.5385	55.3571	55.4252	71.8232	77.7027	64.3123
260	59.6708	55.4455	53.8265	61.2732	55.3571	55.4252	71.8232	77.7027	64.3123
261.333	59.6708	55.4455	53.8265	61.2732	55.3571	55.132	71.8232	77.7027	64.3123
262.667	59.2593	55.4455	53.8265	61.2732	55.3571	55.132	71.547	77.7027	64.3123
264	59.2593	55.4455	53.5714	61.2732	55.3571	55.132	71.547	77.7027	64.3123
265.333	59.2593	55.4455	53.3163	61.2732	55.3571	55.132	71.547	77.7027	63.9405
266.667	58.8477	54.4554	52.8061	61.2732	55.3571	55.132	71.547	77.7027	63.5688
268	58.8477	54.4554	52.8061	61.2732	55.3571	55.132	71.547	77.7027	63.5688
269.333	58.8477	54.4554	52.551	61.2732	55.3571	55.132	71.547	77.7027	63.5688
270.667	58.8477	54.4554	52.551	61.2732	55.3571	55.132	71.547	77.7027	63.5688
272	58.8477	54.4554	52.551	61.2732	55.3571	55.132	71.547	77.7027	63.5688
273.333	58.8477	54.4554	52.551	61.2732	55.3571	55.132	71.547	77.7027	63.5688
274.667	58.8477	54.4554	52.551	61.2732	55.3571	55.132	71.547	77.7027	63.5688
276	58.8477	54.4554	52.2959	61.2732	55.3571	55.132	71.547	77.7027	63.5688
277.333	58.8477	53.4654	52.2959	61.2732	55.3571	55.132	71.547	77.7027	63.5688
278.667	58.8477	53.4654	52.2959	61.2732	55.3571	55.132	71.547	77.7027	63.5688
280	58.8477	53.4654	52.2959	61.2732	55.3571	55.132	71.547	77.7027	63.5688
281.333	58.8477	53.4654	52.0408	61.2732	55.3571	54.8387	71.2707	77.027	63.5688
282.667	58.8477	52.4753	51.5306	61.2732	55.3571	54.8387	71.2707	77.027	63.5688
284	58.8477	52.4753	51.5306	61.2732	55.3571	54.8387	71.2707	77.027	63.5688
285.333	58.8477	52.4753	51.5306	61.008	55.3571	54.8387	71.2707	77.027	63.5688
286.667	58.8477	52.4753	51.2755	61.008	55.3571	54.8387	70.9945	77.027	63.5688
288	58.4362	52.4753	51.2755	60.7427	55.3571	54.8387	70.9945	77.027	63.5688
289.333	58.4362	52.4753	51.2755	60.7427	55.3571	54.8387	70.9945	77.027	63.5688
290.667	58.4362	52.4753	51.2755	60.7427	55.3571	54.8387	70.9945	77.027	63.5688
292	58.4362	52.4753	51.2755	60.7427	55.3571	54.8387	70.9945	77.027	63.5688
293.333	58.4362	51.4851	51.2755	60.7427	55.3571	54.8387	70.9945	77.027	63.5688
294.667	58.4362	51.4851	51.2755	60.7427	55.3571	54.8387	70.9945	77.027	63.5688
296	58.4362	51.4851	51.2755	60.7427	55.3571	54.8387	70.9945	77.027	63.5688
297.333	58.4362	51.4851	51.2755	60.7427	55.3571	54.8387	70.7182	77.027	63.5688
298.667	58.4362	51.4851	51.2755	60.7427	55.3571	54.5455	70.7182	77.027	63.5688
300	57.6132	51.4851	50.7653	60.4774	55.3571	54.5455	70.7182	77.027	63.5688
301.333	57.6132	51.4851	50.7653	60.4774	55.3571	54.5455	70.7182	77.027	63.5688
302.667	57.6132	51.4851	50.7653	60.4774	55.3571	54.5455	70.7182	77.027	63.5688
304	57.6132	51.4851	50.7653	60.4774	54.7619	54.5455	70.7182	77.027	63.5688
305.333	57.6132	51.4851	50.7653	60.4774	54.7619	54.5455	70.7182	77.027	63.5688
306.667	57.6132	51.4851	50.7653	60.4774	54.7619	54.5455	70.7182	77.027	63.5688
308	57.6132	51.4851	50.7653	60.4774	54.7619	54.5455	70.7182	77.027	63.5688
309.333	57.6132	51.4851	50.5102	60.4774	54.7619	54.5455	70.7182	77.027	63.5688
310.667	57.6132	50.495	50	60.4774	54.7619	54.5455	70.442	77.027	63.5688
312	57.6132	50.495	50	60.2122	54.7619	54.5455	70.442	76.3513	63.5688
313.333	57.6132	50.495	50	60.2122	54.7619	54.5455	70.442	76.3513	63.5688
314.667	57.6132	50.495	50	60.2122	54.7619	54.5455	70.442	76.3513	63.5688
316	57.6132	50.495	50	59.947	54.7619	54.5455	70.442	75.6757	63.5688
317.333	57.6132	50.495	50	59.947	54.7619	54.5455	70.442	75.6757	63.5688
318.667	57.6132	50.495	50	59.6817	54.7619	54.5455	70.442	75.6757	63.5688
320	57.6132	50.495	50	59.6817	54.7619	54.5455	70.442	75.6757	63.5688
321.333	57.6132	50.495	50	59.6817	54.7619	54.5455	70.442	75.6757	63.5688
322.667	57.6132	50.495	50	59.6817	54.7619	54.2522	70.442	75.6757	63.5688
324	57.6132	50.495	50	59.6817	54.7619	54.2522	70.442	75.6757	63.5688
325.333	57.6132	50.495	49.7449	59.6817	54.7619	53.6657	70.442	75.6757	63.5688
326.667	57.6132	50.495	49.4898	59.6817	54.7619	53.6657	70.442	75.6757	63.5688
328	57.6132	50.495	49.4898	59.6817	54.7619	53.6657	70.442	75.6757	63.5688
329.333	57.6132	49.505	49.4898	59.6817	54.7619	53.6657	70.442	75.6757	63.5688
330.667	57.6132	49.505	49.4898	59.6817	54.7619	53.6657	70.1658	75.6757	63.5688
332	57.6132	49.505	49.4898	59.6817	54.7619	53.6657	70.1658	75.6757	63.5688
333.333	57.6132	49.505	49.4898	59.4164	53.5714	53.3724	70.1658	75.6757	63.5688
334.667	57.6132	49.505	49.4898	59.4164	53.5714	53.3724	70.1658	75	63.5688
336	57.6132	49.505	49.4898	59.4164	53.5714	53.3724	70.1658	75	63.5688
337.333	57.6132	49.505	49.4898	59.4164	53.5714	53.3724	70.1658	75	63.5688
338.667	57.6132	49.505	49.2347	59.4164	53.5714	53.3724	70.1658	75	63.5688
340	57.6132	49.505	49.2347	59.4164	53.5714	53.3724	70.1658	75	63.5688
341.333	57.6132	49.505	48.9796	59.4164	53.5714	53.3724	70.1658	75	63.5688
342.667	57.2017	49.505	48.9796	59.4164	53.5714	53.0792	70.1658	75	63.5688
344	56.7901	49.505	48.9796	59.4164	52.9762	53.0792	70.1658	75	63.5688
345.333	56.7901	49.505	48.9796	59.4164	52.9762	53.0792	70.1658	75	63.5688
346.667	56.7901	49.505	48.9796	59.4164	52.9762	53.0792	69.8895	75	63.5688
348	56.7901	49.505	48.9796	59.4164	52.9762	52.7859	69.8895	75	63.5688
349.333	56.7901	49.505	48.7245	59.4164	52.9762	52.7859	69.8895	75	63.5688
350.667	56.7901	49.505	48.7245	59.4164	52.9762	52.7859	69.8895	75	63.5688
352	56.7901	49.505	48.7245	59.4164	52.9762	52.7859	69.8895	75	63.5688
353.333	56.7901	49.505	48.7245	59.4164	52.9762	52.7859	69.8895	75	63.197
354.667	56.7901	49.505	48.7245	59.4164	52.9762	52.7859	69.8895	75	63.197
356	56.7901	49.505	48.7245	59.1512	52.9762	52.7859	69.8895	75	63.197
357.333	56.7901	49.505	48.7245	59.1512	52.9762	52.7859	69.8895	75	63.197
358.667	56.7901	49.505	48.7245	59.1512	52.9762	52.7859	69.8895	75	63.197
360	56.7901	49.505	48.4694	59.1512	52.9762	52.7859	69.8895	75	63.197
361.333	56.7901	49.505	48.2143	59.1512	52.3809	52.7859	69.8895	75	63.197
362.667	56.7901	49.505	48.2143	59.1512	52.3809	52.7859	69.8895	75	63.197
364	56.7901	49.505	48.2143	59.1512	52.3809	52.7859	69.8895	75	63.197
365.333	56.7901	49.505	48.2143	59.1512	52.3809	52.7859	69.8895	75	63.197
366.667	56.7901	49.505	48.2143	59.1512	52.3809	52.7859	69.6133	75	63.197
368	56.7901	49.505	48.2143	59.1512	52.3809	52.7859	69.6133	75	63.197
369.333	56.7901	49.505	48.2143	59.1512	52.3809	52.7859	69.6133	75	63.197
370.667	56.7901	48.5149	48.2143	59.1512	52.3809	52.7859	69.6133	75	63.197
372	56.7901	48.5149	48.2143	59.1512	52.3809	52.7859	69.6133	75	63.197
373.333	56.7901	48.5149	48.2143	59.1512	52.3809	52.7859	69.6133	75	63.197
374.667	56.7901	48.5149	48.2143	59.1512	51.7857	52.7859	69.6133	75	63.197
376	56.7901	48.5149	48.2143	59.1512	51.7857	52.7859	69.337	74.3243	63.197
377.333	56.7901	48.5149	48.2143	59.1512	51.7857	52.7859	69.337	74.3243	63.197
378.667	56.3786	48.5149	48.2143	59.1512	51.7857	52.7859	69.337	74.3243	63.197
380	55.9671	48.5149	48.2143	59.1512	51.7857	52.4927	69.337	74.3243	63.197
381.333	55.9671	48.5149	48.2143	59.1512	51.7857	52.4927	69.337	74.3243	63.197
382.667	55.9671	48.5149	48.2143	59.1512	51.7857	52.4927	69.337	74.3243	63.197
384	55.9671	48.5149	47.9592	59.1512	51.7857	52.4927	69.337	74.3243	63.197
385.333	55.9671	48.5149	47.7041	59.1512	51.7857	52.4927	69.337	74.3243	63.197
386.667	55.9671	48.5149	47.449	59.1512	51.7857	52.4927	69.337	74.3243	63.197
388	55.9671	48.5149	47.449	59.1512	51.7857	52.4927	69.337	74.3243	63.197
389.333	55.9671	48.5149	47.449	59.1512	51.7857	52.4927	69.337	74.3243	63.197
390.667	55.9671	48.5149	47.449	59.1512	51.7857	52.4927	69.337	74.3243	63.197
392	55.9671	48.5149	47.1939	59.1512	51.7857	52.4927	69.337	74.3243	63.197
393.333	55.9671	48.5149	47.1939	59.1512	51.7857	52.4927	69.337	74.3243	63.197
394.667	55.5556	48.5149	47.1939	59.1512	51.7857	52.4927	69.337	74.3243	63.197
396	55.5556	48.5149	47.1939	59.1512	51.7857	52.4927	69.337	74.3243	63.197
397.333	55.5556	48.5149	47.1939	59.1512	51.7857	52.4927	69.337	74.3243	63.197
398.667	55.5556	48.5149	47.1939	59.1512	51.7857	52.4927	69.337	74.3243	63.197
400	55.5556	48.5149	46.6837	59.1512	51.7857	52.4927	69.337	74.3243	63.197
401.333	55.5556	48.5149	46.6837	59.1512	51.7857	52.4927	69.337	74.3243	63.197
402.667	55.5556	48.5149	46.6837	59.1512	51.7857	52.4927	69.337	74.3243	63.197
404	55.5556	48.5149	46.6837	59.1512	51.7857	52.4927	69.337	74.3243	63.197
405.333	55.144	48.5149	46.4286	59.1512	51.7857	52.4927	69.337	74.3243	63.197
406.667	55.144	48.5149	46.4286	59.1512	51.7857	52.4927	69.337	74.3243	62.8253
408	54.7325	48.5149	46.4286	59.1512	51.7857	52.4927	69.337	74.3243	62.8253
409.333	54.7325	48.5149	46.4286	59.1512	51.7857	52.4927	69.0608	74.3243	62.4535
410.667	54.7325	48.5149	46.4286	59.1512	51.7857	52.1994	69.0608	74.3243	62.4535
412	54.7325	48.5149	46.4286	59.1512	51.7857	52.1994	69.0608	74.3243	62.4535
413.333	54.7325	48.5149	46.4286	59.1512	51.7857	52.1994	69.0608	73.6487	62.4535
414.667	54.7325	48.5149	46.4286	59.1512	51.7857	52.1994	69.0608	73.6487	62.4535
416	54.7325	48.5149	46.4286	59.1512	51.7857	52.1994	69.0608	73.6487	62.4535
417.333	54.7325	48.5149	46.4286	59.1512	51.7857	52.1994	69.0608	73.6487	62.4535
418.667	54.7325	48.5149	46.1735	59.1512	51.7857	52.1994	69.0608	73.6487	62.4535
420	54.7325	48.5149	45.9184	59.1512	51.7857	52.1994	69.0608	73.6487	62.4535
421.333	54.7325	48.5149	45.9184	59.1512	51.7857	52.1994	69.0608	73.6487	62.4535
422.667	54.7325	48.5149	45.9184	59.1512	51.7857	51.9062	69.0608	73.6487	62.4535
424	54.7325	48.5149	45.9184	59.1512	51.7857	51.9062	69.0608	73.6487	62.4535
425.333	54.7325	48.5149	45.9184	59.1512	51.7857	51.9062	69.0608	73.6487	62.4535
426.667	54.7325	48.5149	45.9184	59.1512	51.1905	51.9062	69.0608	73.6487	62.4535
428	54.7325	48.5149	45.9184	59.1512	51.1905	51.9062	68.7845	73.6487	62.4535
429.333	54.7325	48.5149	45.9184	59.1512	51.1905	51.9062	68.7845	73.6487	62.4535
430.667	54.7325	48.5149	45.9184	59.1512	51.1905	51.9062	68.7845	73.6487	62.4535
432	54.7325	48.5149	45.9184	59.1512	51.1905	51.9062	68.7845	73.6487	62.4535
433.333	54.7325	48.5149	45.4082	59.1512	50.5952	51.6129	68.7845	73.6487	62.4535
434.667	54.7325	48.5149	45.4082	59.1512	50.5952	51.6129	68.7845	73.6487	62.4535
436	54.7325	48.5149	45.4082	59.1512	50.5952	51.3197	68.7845	73.6487	62.4535
437.333	54.321	48.5149	45.4082	59.1512	50.5952	51.3197	68.7845	72.973	62.4535
438.667	54.321	48.5149	45.4082	58.8859	50.5952	51.3197	68.7845	72.973	62.4535
440	54.321	48.5149	45.4082	58.8859	50.5952	51.3197	68.7845	72.973	62.4535
441.333	54.321	48.5149	45.4082	58.8859	50.5952	51.3197	68.7845	72.973	62.4535
442.667	54.321	48.5149	45.4082	58.8859	50.5952	51.3197	68.7845	72.973	62.4535
444	54.321	48.5149	45.4082	58.8859	50.5952	51.3197	68.7845	72.973	62.4535
445.333	54.321	48.5149	45.4082	58.8859	50.5952	51.3197	68.7845	72.973	62.4535
446.667	54.321	48.5149	45.4082	58.8859	50.5952	51.3197	68.7845	72.973	62.4535
448	54.321	48.5149	45.4082	58.8859	50.5952	51.0264	68.7845	72.973	62.4535
449.333	54.321	48.5149	45.1531	58.8859	50.5952	51.0264	68.7845	72.973	62.4535
450.667	54.321	48.5149	45.1531	58.8859	50.5952	51.0264	68.7845	72.973	62.4535
452	54.321	48.5149	45.1531	58.8859	50.5952	51.0264	68.7845	72.973	62.4535
453.333	54.321	48.5149	45.1531	58.8859	50.5952	51.0264	68.7845	72.973	62.4535
454.667	54.321	47.5247	45.1531	58.8859	50.5952	51.0264	68.7845	72.973	62.4535
456	54.321	47.5247	45.1531	58.8859	50.5952	51.0264	68.7845	72.973	62.4535
457.333	54.321	47.5247	45.1531	58.8859	50.5952	51.0264	68.7845	72.973	62.4535
458.667	54.321	47.5247	45.1531	58.8859	50.5952	51.0264	68.7845	72.973	62.4535
460	54.321	47.5247	45.1531	58.8859	50.5952	51.0264	68.7845	72.973	62.4535
461.333	54.321	47.5247	45.1531	58.8859	50.5952	51.0264	68.7845	72.973	62.4535
462.667	54.321	47.5247	45.1531	58.8859	50.5952	51.0264	68.7845	72.973	62.4535
464	54.321	47.5247	45.1531	58.8859	50.5952	51.0264	68.7845	72.973	62.4535
465.333	54.321	47.5247	45.1531	58.8859	50.5952	50.7331	68.7845	72.973	62.4535
466.667	53.4979	47.5247	45.1531	58.8859	50.5952	50.7331	68.7845	72.973	62.4535
468	53.4979	47.5247	45.1531	58.8859	50.5952	50.7331	68.7845	72.973	62.4535
469.333	53.4979	47.5247	45.1531	58.8859	50	50.7331	68.7845	72.973	62.4535
470.667	53.4979	47.5247	45.1531	58.8859	50	50.7331	68.7845	72.973	62.4535
472	53.4979	47.5247	45.1531	58.8859	50	50.7331	68.7845	72.973	62.4535
473.333	53.4979	47.5247	45.1531	58.8859	50	50.7331	68.7845	72.973	62.0818
474.667	53.4979	47.5247	45.1531	58.8859	50	50.7331	68.7845	72.973	62.0818
476	53.4979	47.5247	45.1531	58.8859	50	50.7331	68.7845	72.973	62.0818
477.333	53.4979	47.5247	45.1531	58.8859	50	50.7331	68.7845	72.973	62.0818
478.667	53.4979	47.5247	44.898	58.8859	50	50.7331	68.7845	72.973	62.0818
480	53.4979	47.5247	44.898	58.8859	50	50.7331	68.5083	72.973	62.0818
481.333	53.4979	47.5247	44.898	58.8859	50	50.7331	68.5083	72.973	62.0818
482.667	53.4979	47.5247	44.898	58.8859	50	50.7331	68.5083	72.973	62.0818
484	53.4979	47.5247	44.898	58.6207	50	50.7331	68.5083	72.973	62.0818
485.333	53.4979	47.5247	44.898	58.6207	50	50.7331	68.5083	72.973	62.0818
486.667	53.4979	47.5247	44.898	58.3554	50	50.7331	68.5083	72.973	62.0818
488	53.4979	47.5247	44.898	58.3554	50	50.7331	68.5083	72.973	62.0818
489.333	53.4979	47.5247	44.6429	58.3554	50	50.7331	68.5083	72.973	62.0818
490.667	53.4979	47.5247	44.3878	58.3554	50	50.7331	68.5083	72.973	62.0818
492	53.4979	47.5247	44.3878	58.3554	50	50.7331	68.5083	72.973	62.0818
493.333	53.4979	47.5247	44.3878	58.3554	50	50.7331	68.5083	72.973	62.0818
494.667	53.0864	47.5247	44.3878	58.3554	50	50.7331	68.5083	72.973	62.0818
496	53.0864	47.5247	44.3878	58.3554	50	50.7331	68.5083	72.973	62.0818
497.333	53.0864	47.5247	43.8775	58.0902	50	50.7331	68.5083	72.973	62.0818
498.667	53.0864	47.5247	43.8775	58.0902	50	50.7331	68.5083	72.973	62.0818
500	53.0864	47.5247	43.8775	58.0902	50	50.4399	68.5083	72.973	62.0818
501.333	53.0864	47.5247	43.8775	58.0902	50	50.4399	68.5083	72.973	62.0818
502.667	53.0864	47.5247	43.8775	58.0902	49.4048	50.4399	68.5083	72.973	62.0818
504	53.0864	47.5247	43.8775	58.0902	49.4048	50.4399	68.5083	72.973	62.0818
505.333	53.0864	47.5247	43.8775	58.0902	49.4048	50.4399	68.5083	72.973	62.0818
506.667	53.0864	47.5247	43.8775	58.0902	49.4048	50.1466	68.5083	72.973	62.0818
508	53.0864	47.5247	43.8775	58.0902	49.4048	50.1466	68.5083	72.973	62.0818
509.333	53.0864	47.5247	43.8775	58.0902	49.4048	50.1466	68.5083	72.973	62.0818
510.667	53.0864	47.5247	43.8775	58.0902	49.4048	50.1466	68.5083	72.973	62.0818
512	53.0864	47.5247	43.8775	58.0902	49.4048	50.1466	68.5083	72.973	62.0818
513.333	53.0864	47.5247	43.8775	58.0902	49.4048	50.1466	68.5083	72.973	62.0818
514.667	53.0864	47.5247	43.8775	58.0902	49.4048	50.1466	68.5083	72.973	61.71
516	53.0864	47.5247	43.6225	58.0902	49.4048	50.1466	68.5083	72.973	61.71
517.333	53.0864	47.5247	43.6225	58.0902	49.4048	50.1466	68.5083	72.973	61.71
518.667	53.0864	47.5247	43.6225	58.0902	49.4048	50.1466	68.5083	72.973	61.71
520	53.0864	47.5247	43.6225	58.0902	49.4048	50.1466	68.5083	72.973	61.71
521.333	53.0864	47.5247	43.6225	58.0902	49.4048	50.1466	68.5083	72.973	61.71
522.667	53.0864	47.5247	43.6225	58.0902	49.4048	50.1466	68.5083	72.973	61.71
524	53.0864	47.5247	43.6225	58.0902	49.4048	50.1466	68.5083	72.973	61.71
525.333	53.0864	47.5247	43.6225	58.0902	49.4048	50.1466	68.5083	72.973	61.71
526.667	53.0864	47.5247	43.3674	58.0902	49.4048	50.1466	68.5083	72.973	61.71
528	53.0864	47.5247	43.3674	58.0902	49.4048	50.1466	68.5083	72.973	61.71
529.333	53.0864	47.5247	43.3674	58.0902	49.4048	50.1466	68.5083	72.973	61.71
530.667	52.6749	47.5247	43.3674	58.0902	49.4048	50.1466	68.5083	72.973	61.71
532	52.6749	47.5247	43.1122	58.0902	49.4048	50.1466	68.5083	72.973	61.71
533.333	52.6749	47.5247	43.1122	58.0902	49.4048	49.5601	68.232	72.973	61.71
534.667	52.6749	47.5247	43.1122	58.0902	49.4048	49.5601	68.232	72.973	61.71
536	52.6749	47.5247	43.1122	58.0902	49.4048	49.5601	68.232	72.973	61.71
537.333	52.6749	47.5247	43.1122	58.0902	49.4048	49.5601	68.232	72.973	61.71
538.667	52.6749	47.5247	43.1122	58.0902	49.4048	49.5601	68.232	72.973	61.71
540	52.6749	47.5247	43.1122	58.0902	49.4048	49.5601	68.232	72.973	61.71
541.333	52.6749	47.5247	43.1122	58.0902	49.4048	49.5601	68.232	72.973	61.71
542.667	52.6749	47.5247	43.1122	58.0902	49.4048	49.5601	68.232	72.973	61.71
544	52.6749	47.5247	43.1122	58.0902	49.4048	49.5601	68.232	72.973	61.71
545.333	52.6749	46.5346	43.1122	58.0902	49.4048	49.5601	68.232	72.973	61.71
546.667	52.6749	46.5346	42.602	58.0902	49.4048	49.5601	68.232	72.973	61.71
548	52.6749	46.5346	42.602	58.0902	49.4048	49.5601	68.232	72.973	61.71
549.333	52.6749	46.5346	42.602	58.0902	49.4048	49.5601	68.232	72.973	61.71
550.667	52.2634	46.5346	42.602	58.0902	49.4048	49.5601	68.232	72.973	61.71
552	52.2634	46.5346	42.602	57.8249	49.4048	49.5601	68.232	72.973	61.71
553.333	52.2634	46.5346	42.602	57.8249	49.4048	49.5601	68.232	72.973	61.3383
554.667	51.8518	46.5346	41.8367	57.8249	49.4048	49.5601	68.232	72.973	61.3383
556	51.8518	46.5346	41.8367	57.8249	49.4048	49.5601	68.232	72.973	61.3383
557.333	51.8518	46.5346	41.8367	57.8249	49.4048	49.5601	68.232	72.973	61.3383
558.667	51.8518	46.5346	41.8367	57.5597	49.4048	49.5601	68.232	72.973	61.3383
560	51.8518	46.5346	41.8367	57.5597	49.4048	49.5601	68.232	72.973	61.3383
561.333	51.8518	46.5346	41.8367	57.5597	49.4048	49.5601	68.232	72.973	61.3383
562.667	51.8518	46.5346	41.8367	57.5597	49.4048	49.5601	68.232	72.973	60.9665
564	51.8518	46.5346	41.8367	57.5597	49.4048	49.5601	68.232	72.973	60.9665
565.333	51.8518	46.5346	41.8367	57.5597	49.4048	49.5601	68.232	72.973	60.9665
566.667	51.4403	46.5346	41.5816	57.5597	49.4048	49.5601	68.232	72.973	60.9665
568	51.4403	46.5346	41.5816	57.5597	49.4048	49.5601	68.232	72.973	60.9665
569.333	51.4403	46.5346	41.5816	57.5597	49.4048	49.5601	68.232	72.973	60.9665
570.667	51.4403	46.5346	41.5816	57.5597	49.4048	49.5601	68.232	72.973	60.9665
572	51.4403	46.5346	41.3265	57.5597	49.4048	49.5601	68.232	72.973	60.9665
573.333	51.4403	46.5346	41.3265	57.5597	49.4048	49.5601	68.232	72.973	60.9665
574.667	51.4403	46.5346	41.3265	57.5597	49.4048	49.5601	68.232	72.973	60.9665
576	51.4403	46.5346	41.3265	57.5597	49.4048	49.5601	68.232	72.973	60.9665
577.333	51.4403	46.5346	41.3265	57.5597	48.8095	49.5601	68.232	72.973	60.9665
578.667	51.4403	45.5446	41.3265	57.5597	48.8095	49.5601	68.232	72.973	60.9665
580	51.4403	45.5446	41.3265	57.5597	48.8095	49.5601	68.232	72.973	60.9665
581.333	51.4403	45.5446	41.3265	57.5597	48.8095	49.5601	68.232	72.973	60.9665
582.667	51.4403	45.5446	41.3265	57.5597	48.8095	49.2669	68.232	72.973	60.9665
584	51.4403	45.5446	41.3265	57.5597	48.8095	49.2669	68.232	72.973	60.9665
585.333	51.4403	45.5446	41.3265	57.5597	48.8095	49.2669	68.232	72.973	60.5948
586.667	51.4403	45.5446	41.3265	57.5597	48.8095	49.2669	68.232	72.973	60.5948
588	51.4403	45.5446	41.3265	57.5597	48.8095	49.2669	68.232	72.973	60.5948
589.333	51.4403	45.5446	41.3265	57.5597	48.8095	49.2669	68.232	72.973	60.5948
590.667	51.4403	45.5446	41.3265	57.2944	48.8095	49.2669	68.232	72.973	60.5948
592	51.4403	45.5446	41.3265	57.2944	48.8095	49.2669	68.232	72.973	60.5948
593.333	51.0288	45.5446	41.3265	57.2944	48.8095	49.2669	68.232	72.973	60.5948
594.667	51.0288	45.5446	41.3265	57.2944	48.8095	49.2669	68.232	72.973	60.5948
596	51.0288	45.5446	41.3265	57.2944	48.8095	49.2669	68.232	72.973	60.5948
597.333	51.0288	45.5446	41.3265	57.2944	48.8095	49.2669	68.232	72.973	60.5948
598.667	51.0288	45.5446	41.3265	57.2944	48.8095	49.2669	68.232	72.973	60.5948
600	51.0288	45.5446	41.3265	57.2944	48.8095	49.2669	68.232	72.2973	60.5948
601.333	51.0288	45.5446	41.3265	57.2944	48.8095	49.2669	68.232	72.2973	60.5948
602.667	51.0288	45.5446	41.3265	57.2944	48.8095	49.2669	68.232	72.2973	60.5948
604	51.0288	45.5446	41.3265	57.2944	48.8095	49.2669	68.232	72.2973	60.5948
605.333	51.0288	45.5446	41.3265	57.2944	48.8095	49.2669	68.232	72.2973	60.5948
606.667	51.0288	45.5446	41.0714	57.2944	48.8095	49.2669	68.232	72.2973	60.5948
608	51.0288	45.5446	40.8163	57.2944	48.8095	49.2669	68.232	72.2973	60.5948
609.333	51.0288	45.5446	40.8163	57.2944	48.8095	49.2669	68.232	72.2973	60.5948
610.667	50.6173	45.5446	40.8163	57.2944	48.8095	49.2669	68.232	72.2973	60.5948
612	50.6173	45.5446	40.8163	57.2944	48.8095	49.2669	68.232	72.2973	60.5948
613.333	50.6173	44.5545	40.8163	57.2944	48.8095	49.2669	68.232	72.2973	60.5948
614.667	50.6173	44.5545	40.8163	57.2944	48.8095	49.2669	68.232	72.2973	60.5948
616	50.6173	44.5545	40.8163	57.2944	48.8095	49.2669	68.232	72.2973	60.5948
617.333	50.6173	44.5545	40.8163	57.2944	48.8095	49.2669	68.232	72.2973	60.5948
618.667	50.6173	44.5545	40.8163	57.2944	48.8095	49.2669	68.232	72.2973	60.5948
620	50.6173	44.5545	40.8163	57.2944	48.8095	49.2669	68.232	72.2973	60.5948
621.333	50.6173	44.5545	40.8163	57.2944	48.8095	49.2669	68.232	72.2973	60.5948
622.667	50.6173	44.5545	40.8163	57.2944	48.8095	49.2669	68.232	72.2973	60.5948
624	50.6173	44.5545	40.8163	57.2944	48.8095	49.2669	68.232	72.2973	60.5948
625.333	50.6173	44.5545	40.8163	57.2944	48.8095	49.2669	68.232	72.2973	60.5948
626.667	50.6173	44.5545	40.8163	57.2944	48.8095	49.2669	68.232	72.2973	60.5948
628	50.6173	44.5545	40.8163	57.2944	48.8095	49.2669	68.232	72.2973	60.5948
629.333	50.6173	44.5545	40.8163	57.2944	48.8095	49.2669	68.232	72.2973	60.5948
630.667	50.6173	44.5545	40.8163	57.2944	48.8095	49.2669	68.232	72.2973	60.5948
632	50.6173	44.5545	40.8163	57.2944	48.8095	48.9736	68.232	72.2973	60.5948
633.333	50.6173	44.5545	40.8163	57.2944	48.8095	48.9736	67.9558	72.2973	60.5948
634.667	50.6173	44.5545	40.8163	57.2944	48.8095	48.9736	67.9558	72.2973	60.5948
636	50.6173	44.5545	40.8163	57.2944	48.8095	48.9736	67.9558	72.2973	60.5948
637.333	50.6173	44.5545	40.8163	57.2944	48.8095	48.9736	67.9558	72.2973	60.5948
638.667	50.6173	44.5545	40.8163	57.2944	48.8095	48.9736	67.6796	72.2973	60.5948
640	50.6173	44.5545	40.8163	57.2944	48.8095	48.9736	67.6796	72.2973	60.5948
641.333	50.6173	44.5545	40.8163	57.2944	48.8095	48.9736	67.6796	72.2973	60.5948
642.667	50.6173	44.5545	40.8163	57.2944	48.8095	48.9736	67.6796	72.2973	60.5948
644	50.6173	44.5545	40.8163	57.2944	48.8095	48.9736	67.6796	72.2973	60.5948
645.333	50.6173	44.5545	40.8163	57.2944	48.8095	48.9736	67.6796	72.2973	60.5948
646.667	50.6173	44.5545	40.8163	57.2944	48.8095	48.9736	67.6796	72.2973	60.5948
648	50.6173	44.5545	40.8163	57.2944	48.8095	48.9736	67.6796	72.2973	60.5948
649.333	50.6173	44.5545	40.8163	57.2944	48.8095	48.9736	67.6796	72.2973	60.5948
650.667	50.6173	44.5545	40.8163	57.2944	48.8095	48.9736	67.6796	72.2973	60.5948
652	50.6173	44.5545	40.8163	57.2944	48.8095	48.9736	67.6796	72.2973	60.5948
653.333	50.6173	44.5545	40.8163	57.2944	48.8095	48.9736	67.6796	72.2973	60.5948
654.667	50.6173	44.5545	40.8163	57.2944	48.8095	48.9736	67.6796	72.2973	60.5948
656	50.6173	44.5545	40.8163	57.2944	48.8095	48.9736	67.6796	72.2973	60.5948
657.333	50.6173	44.5545	40.8163	57.2944	48.8095	48.9736	67.6796	72.2973	60.5948
658.667	50.6173	44.5545	40.8163	57.2944	48.8095	48.9736	67.6796	72.2973	60.5948
660	50.6173	44.5545	40.5612	57.0292	48.8095	48.9736	67.6796	72.2973	60.5948
661.333	50.6173	44.5545	40.5612	57.0292	48.8095	48.9736	67.6796	72.2973	60.5948
662.667	50.6173	43.5644	40.5612	57.0292	48.8095	48.9736	67.6796	72.2973	60.5948
664	50.6173	43.5644	40.5612	57.0292	48.8095	48.6803	67.6796	72.2973	60.5948
665.333	50.6173	43.5644	40.5612	57.0292	48.8095	48.6803	67.6796	72.2973	60.5948
666.667	50.6173	43.5644	40.3061	57.0292	48.8095	48.3871	67.6796	72.2973	60.5948
668	50.6173	43.5644	40.3061	57.0292	48.8095	48.3871	67.6796	72.2973	60.5948
669.333	50.6173	43.5644	40.3061	57.0292	48.8095	48.3871	67.6796	72.2973	60.5948
670.667	50.6173	43.5644	40.3061	57.0292	48.8095	48.3871	67.4033	72.2973	60.5948
672	50.6173	43.5644	40.3061	57.0292	48.8095	48.3871	67.4033	72.2973	60.5948
673.333	50.6173	43.5644	40.3061	57.0292	48.8095	48.3871	67.4033	72.2973	60.5948
674.667	50.6173	43.5644	40.3061	57.0292	48.8095	48.3871	67.4033	72.2973	60.5948
676	50.6173	43.5644	40.3061	57.0292	48.8095	48.3871	67.4033	72.2973	60.5948
677.333	50.6173	43.5644	40.3061	57.0292	48.8095	48.3871	67.4033	72.2973	60.5948
678.667	50.6173	43.5644	40.3061	57.0292	48.8095	48.0938	67.1271	72.2973	60.5948
680	50.6173	43.5644	40.3061	57.0292	48.8095	47.8006	67.1271	72.2973	60.5948
681.333	50.6173	43.5644	40.3061	57.0292	48.8095	47.8006	67.1271	72.2973	60.5948
682.667	50.6173	43.5644	40.3061	57.0292	48.8095	47.8006	67.1271	72.2973	60.5948
684	50.6173	43.5644	40.3061	57.0292	48.8095	47.8006	67.1271	72.2973	60.5948
685.333	50.2058	42.5743	40.3061	57.0292	48.8095	47.8006	67.1271	72.2973	60.5948
686.667	50.2058	42.5743	40.3061	57.0292	48.8095	47.8006	67.1271	72.2973	60.5948
688	50.2058	42.5743	40.3061	57.0292	48.8095	47.8006	67.1271	72.2973	60.5948
689.333	50.2058	42.5743	40.3061	57.0292	48.8095	47.8006	67.1271	72.2973	60.5948
690.667	50.2058	42.5743	40.3061	57.0292	48.8095	47.8006	66.8508	72.2973	60.5948
692	50.2058	42.5743	40.3061	57.0292	48.8095	47.8006	66.8508	72.2973	60.5948
693.333	50.2058	42.5743	40.3061	57.0292	48.8095	47.8006	66.8508	72.2973	60.5948
694.667	50.2058	42.5743	40.3061	57.0292	48.8095	47.8006	66.8508	72.2973	60.5948
696	50.2058	42.5743	40.3061	57.0292	48.8095	47.8006	66.8508	72.2973	60.5948
697.333	50.2058	42.5743	40.3061	57.0292	48.8095	47.8006	66.8508	72.2973	60.5948
698.667	50.2058	42.5743	40.3061	57.0292	48.8095	47.8006	66.8508	72.2973	60.5948
700	50.2058	42.5743	40.3061	57.0292	48.8095	47.8006	66.8508	72.2973	60.5948
701.333	50.2058	42.5743	40.3061	57.0292	48.8095	47.8006	66.8508	72.2973	60.5948
702.667	50.2058	42.5743	40.3061	57.0292	48.8095	47.8006	66.8508	72.2973	60.5948
704	50.2058	42.5743	40.3061	57.0292	48.8095	47.8006	66.8508	72.2973	60.5948
705.333	50.2058	42.5743	40.3061	56.7639	48.8095	47.8006	66.8508	72.2973	60.5948
706.667	50.2058	42.5743	40.3061	56.7639	48.8095	47.8006	66.8508	72.2973	60.5948
708	50.2058	42.5743	40.3061	56.7639	48.8095	47.5073	66.8508	72.2973	60.5948
709.333	50.2058	42.5743	40.3061	56.4987	48.8095	47.5073	66.8508	72.2973	60.5948
710.667	50.2058	42.5743	40.3061	56.4987	48.8095	47.5073	66.8508	72.2973	60.5948
712	50.2058	42.5743	40.3061	56.4987	48.8095	47.5073	66.8508	72.2973	60.5948
713.333	50.2058	42.5743	40.3061	56.4987	48.8095	47.5073	66.8508	72.2973	60.5948
714.667	50.2058	42.5743	40.3061	56.4987	48.8095	47.2141	66.8508	72.2973	60.5948
716	50.2058	42.5743	40.3061	56.4987	48.8095	47.2141	66.8508	72.2973	60.5948
717.333	49.7942	42.5743	40.3061	56.4987	48.8095	47.2141	66.8508	72.2973	60.5948
718.667	49.3827	42.5743	40.3061	56.4987	48.8095	47.2141	66.8508	72.2973	60.5948
720	49.3827	42.5743	40.051	56.4987	48.8095	47.2141	66.8508	72.2973	60.5948
721.333	49.3827	42.5743	39.7959	56.4987	48.8095	47.2141	66.8508	72.2973	60.5948
722.667	49.3827	42.5743	39.7959	56.4987	48.8095	47.2141	66.8508	72.2973	60.5948
724	49.3827	42.5743	39.7959	56.4987	48.8095	47.2141	66.8508	72.2973	60.5948
725.333	49.3827	42.5743	39.7959	56.4987	48.8095	47.2141	66.8508	72.2973	60.5948
726.667	49.3827	42.5743	39.5408	56.4987	48.8095	47.2141	66.8508	72.2973	60.5948
728	49.3827	42.5743	39.5408	56.4987	48.8095	47.2141	66.8508	72.2973	60.5948
729.333	49.3827	42.5743	39.5408	56.4987	48.8095	47.2141	66.8508	72.2973	60.5948
730.667	49.3827	42.5743	39.5408	56.4987	48.8095	47.2141	66.8508	72.2973	60.5948
732	49.3827	42.5743	39.5408	56.2334	48.8095	47.2141	66.8508	72.2973	60.5948
733.333	49.3827	42.5743	39.5408	56.2334	48.8095	47.2141	66.8508	72.2973	60.5948
734.667	49.3827	42.5743	39.5408	56.2334	48.8095	47.2141	66.8508	72.2973	60.5948
736	49.3827	42.5743	39.5408	56.2334	48.8095	47.2141	66.8508	72.2973	60.5948
737.333	49.3827	42.5743	39.5408	56.2334	48.8095	47.2141	66.8508	72.2973	60.5948
738.667	49.3827	42.5743	39.5408	56.2334	48.8095	47.2141	66.8508	72.2973	60.5948
740	49.3827	42.5743	39.5408	56.2334	48.8095	47.2141	66.8508	72.2973	60.5948
741.333	49.3827	42.5743	39.5408	56.2334	48.8095	47.2141	66.8508	72.2973	60.5948
742.667	49.3827	42.5743	39.5408	56.2334	48.8095	47.2141	66.8508	72.2973	60.5948
744	48.9712	42.5743	39.5408	56.2334	48.8095	47.2141	66.8508	72.2973	60.5948
745.333	48.9712	42.5743	39.5408	56.2334	48.8095	47.2141	66.8508	72.2973	60.5948
746.667	48.9712	42.5743	39.5408	56.2334	48.8095	47.2141	66.8508	72.2973	60.5948
748	48.9712	42.5743	39.5408	56.2334	48.8095	47.2141	66.8508	72.2973	60.5948
749.333	48.9712	42.5743	39.5408	56.2334	48.8095	47.2141	66.8508	71.6216	60.5948
750.667	48.9712	42.5743	39.5408	55.9682	48.8095	47.2141	66.8508	71.6216	60.5948
752	48.9712	42.5743	39.5408	55.9682	48.8095	47.2141	66.8508	71.6216	60.5948
753.333	48.9712	42.5743	39.5408	55.9682	48.8095	47.2141	66.8508	71.6216	60.5948
754.667	48.9712	42.5743	39.5408	55.9682	48.8095	47.2141	66.8508	71.6216	60.5948
756	48.9712	42.5743	39.5408	55.9682	48.8095	47.2141	66.8508	71.6216	60.5948
757.333	48.9712	42.5743	39.5408	55.9682	48.8095	47.2141	66.8508	71.6216	60.5948
758.667	48.9712	42.5743	39.5408	55.9682	48.8095	47.2141	66.8508	71.6216	60.5948
760	48.9712	42.5743	39.5408	55.9682	48.8095	47.2141	66.8508	71.6216	60.5948
761.333	48.9712	42.5743	39.5408	55.9682	48.8095	47.2141	66.8508	71.6216	60.5948
762.667	48.9712	42.5743	39.5408	55.9682	48.8095	47.2141	66.8508	71.6216	60.5948
764	48.9712	42.5743	39.5408	55.9682	48.8095	47.2141	66.8508	71.6216	60.5948
765.333	48.9712	42.5743	39.5408	55.9682	48.8095	47.2141	66.8508	71.6216	60.5948
766.667	48.9712	42.5743	39.2857	55.9682	48.2143	47.2141	66.8508	71.6216	60.5948
768	48.9712	42.5743	39.2857	55.9682	48.2143	47.2141	66.8508	71.6216	60.5948
769.333	48.9712	42.5743	39.0306	55.9682	48.2143	47.2141	66.8508	71.6216	60.5948
770.667	48.5597	42.5743	39.0306	55.9682	48.2143	47.2141	66.8508	71.6216	60.5948
772	48.5597	42.5743	39.0306	55.9682	48.2143	47.2141	66.8508	71.6216	60.5948
773.333	48.5597	42.5743	39.0306	55.9682	48.2143	47.2141	66.8508	71.6216	60.5948
774.667	48.5597	42.5743	39.0306	55.9682	47.6191	47.2141	66.5746	71.6216	60.5948
776	48.5597	42.5743	39.0306	55.9682	47.6191	47.2141	66.5746	71.6216	60.5948
777.333	48.5597	42.5743	39.0306	55.9682	47.6191	47.2141	66.5746	71.6216	60.5948
778.667	48.5597	42.5743	39.0306	55.9682	47.6191	47.2141	66.5746	71.6216	60.5948
780	48.5597	42.5743	39.0306	55.9682	47.6191	47.2141	66.5746	71.6216	60.5948
781.333	48.5597	42.5743	39.0306	55.9682	47.6191	47.2141	66.2983	71.6216	60.5948
782.667	48.5597	42.5743	39.0306	55.9682	47.6191	47.2141	66.2983	71.6216	60.5948
784	48.5597	42.5743	39.0306	55.9682	47.6191	47.2141	66.2983	71.6216	60.5948
785.333	48.5597	42.5743	39.0306	55.9682	47.6191	47.2141	66.2983	71.6216	60.5948
786.667	48.5597	42.5743	39.0306	55.9682	47.6191	47.2141	66.2983	71.6216	60.5948
788	48.5597	42.5743	39.0306	55.9682	47.6191	47.2141	66.2983	71.6216	60.5948
789.333	48.5597	42.5743	39.0306	55.9682	47.6191	47.2141	66.2983	71.6216	60.5948
790.667	48.5597	42.5743	39.0306	55.9682	47.6191	47.2141	66.2983	71.6216	60.5948
792	48.5597	42.5743	39.0306	55.9682	47.6191	47.2141	66.2983	71.6216	60.5948
793.333	48.5597	42.5743	39.0306	55.9682	47.6191	47.2141	66.2983	71.6216	60.5948
794.667	48.5597	42.5743	39.0306	55.9682	47.6191	47.2141	66.2983	71.6216	60.5948
796	48.5597	42.5743	39.0306	55.7029	47.6191	47.2141	66.2983	71.6216	60.5948
797.333	48.5597	42.5743	39.0306	55.7029	47.6191	47.2141	66.2983	71.6216	60.5948
798.667	48.5597	42.5743	39.0306	55.7029	47.6191	47.2141	66.0221	71.6216	60.5948
800	48.5597	42.5743	39.0306	55.7029	47.6191	47.2141	66.0221	71.6216	59.8513
801.333	48.5597	42.5743	39.0306	55.7029	47.6191	47.2141	66.0221	71.6216	59.8513
802.667	48.5597	42.5743	39.0306	55.7029	47.6191	47.2141	66.0221	70.9459	59.8513
804	48.5597	42.5743	39.0306	55.7029	47.6191	47.2141	66.0221	70.9459	59.8513
805.333	48.5597	42.5743	39.0306	55.7029	47.6191	47.2141	66.0221	70.9459	59.8513
806.667	48.1482	42.5743	39.0306	55.7029	47.6191	47.2141	66.0221	70.9459	59.8513
808	48.1482	42.5743	39.0306	55.7029	47.6191	47.2141	66.0221	70.9459	59.8513
809.333	48.1482	42.5743	39.0306	55.7029	47.6191	47.2141	66.0221	70.9459	59.8513
810.667	48.1482	42.5743	39.0306	55.7029	47.6191	47.2141	66.0221	70.9459	59.8513
812	48.1482	42.5743	39.0306	55.7029	47.6191	47.2141	66.0221	70.9459	59.8513
813.333	48.1482	42.5743	39.0306	55.7029	47.6191	46.9208	66.0221	70.9459	59.8513
814.667	48.1482	42.5743	39.0306	55.7029	47.6191	46.9208	66.0221	70.9459	59.8513
816	48.1482	42.5743	39.0306	55.7029	47.6191	46.9208	66.0221	70.9459	59.8513
817.333	48.1482	42.5743	39.0306	55.7029	47.6191	46.9208	66.0221	70.9459	59.8513
818.667	48.1482	42.5743	39.0306	55.7029	47.6191	46.9208	66.0221	70.9459	59.8513
820	48.1482	42.5743	39.0306	55.7029	47.6191	46.9208	66.0221	70.9459	59.8513
821.333	48.1482	42.5743	39.0306	55.7029	47.6191	46.9208	66.0221	70.9459	59.8513
822.667	48.1482	42.5743	39.0306	55.7029	47.6191	46.9208	66.0221	70.9459	59.8513
824	48.1482	42.5743	39.0306	55.7029	47.6191	46.9208	66.0221	70.9459	59.8513
825.333	48.1482	42.5743	39.0306	55.7029	47.0238	46.9208	66.0221	70.9459	59.8513
826.667	48.1482	42.5743	39.0306	55.7029	47.0238	46.9208	66.0221	70.9459	59.8513
828	48.1482	42.5743	39.0306	55.7029	47.0238	46.9208	66.0221	70.9459	59.8513
829.333	48.1482	42.5743	39.0306	55.7029	47.0238	46.9208	66.0221	70.9459	59.8513
830.667	47.7366	42.5743	38.7755	55.7029	47.0238	46.9208	66.0221	70.9459	59.8513
832	47.7366	42.5743	38.7755	55.7029	47.0238	46.9208	66.0221	70.9459	59.8513
833.333	47.7366	42.5743	38.7755	55.7029	47.0238	46.9208	66.0221	70.9459	59.8513
834.667	47.7366	42.5743	38.7755	55.7029	47.0238	46.9208	66.0221	70.9459	59.8513
836	47.7366	42.5743	38.7755	55.7029	47.0238	46.9208	66.0221	70.9459	59.8513
837.333	47.7366	42.5743	38.7755	55.7029	47.0238	46.9208	66.0221	70.9459	59.8513
838.667	47.7366	42.5743	38.7755	55.7029	47.0238	46.9208	66.0221	70.9459	59.8513
840	47.7366	42.5743	38.7755	55.7029	47.0238	46.9208	66.0221	70.9459	59.8513
841.333	47.7366	42.5743	38.7755	55.7029	47.0238	46.9208	65.7459	70.9459	59.8513
842.667	47.7366	42.5743	38.7755	55.7029	47.0238	46.9208	65.7459	70.2703	59.8513
844	47.7366	42.5743	38.7755	55.7029	47.0238	46.9208	65.7459	70.2703	59.8513
845.333	47.7366	42.5743	38.7755	55.7029	47.0238	46.9208	65.7459	70.2703	59.8513
846.667	47.7366	42.5743	38.7755	55.7029	47.0238	46.9208	65.7459	70.2703	59.8513
848	47.7366	42.5743	38.7755	55.7029	47.0238	46.9208	65.7459	70.2703	59.8513
849.333	47.7366	42.5743	38.7755	55.7029	47.0238	46.9208	65.7459	70.2703	59.8513
850.667	47.7366	42.5743	38.7755	55.7029	47.0238	46.9208	65.7459	70.2703	59.8513
852	47.7366	41.5842	38.7755	55.7029	47.0238	46.9208	65.7459	70.2703	59.8513
853.333	47.7366	41.5842	38.7755	55.7029	47.0238	46.9208	65.7459	70.2703	59.8513
854.667	47.7366	41.5842	38.7755	55.7029	47.0238	46.9208	65.7459	70.2703	59.8513
856	47.7366	41.5842	38.7755	55.7029	47.0238	46.9208	65.7459	70.2703	59.8513
857.333	47.7366	41.5842	38.7755	55.7029	47.0238	46.9208	65.7459	70.2703	59.8513
858.667	47.7366	41.5842	38.7755	55.7029	47.0238	46.9208	65.7459	70.2703	59.8513
860	47.7366	41.5842	38.7755	55.7029	47.0238	46.9208	65.7459	70.2703	59.8513
861.333	47.7366	41.5842	38.7755	55.7029	47.0238	46.9208	65.7459	70.2703	59.8513
862.667	47.7366	41.5842	38.7755	55.7029	47.0238	46.9208	65.7459	70.2703	59.4796
864	47.7366	41.5842	38.7755	55.7029	46.4286	46.9208	65.7459	70.2703	59.4796
865.333	47.7366	41.5842	38.7755	55.7029	46.4286	46.9208	65.7459	70.2703	59.4796
866.667	47.7366	41.5842	38.7755	55.7029	46.4286	46.9208	65.7459	70.2703	59.4796
868	47.7366	41.5842	38.7755	55.7029	46.4286	46.9208	65.7459	70.2703	59.4796
869.333	47.7366	41.5842	38.7755	55.7029	46.4286	46.9208	65.7459	70.2703	59.4796
870.667	47.7366	41.5842	38.7755	55.7029	46.4286	46.9208	65.7459	70.2703	59.4796
872	47.7366	41.5842	38.5204	55.7029	46.4286	46.9208	65.7459	70.2703	59.4796
873.333	47.7366	41.5842	38.5204	55.7029	46.4286	46.9208	65.7459	70.2703	59.1078
874.667	47.7366	41.5842	38.5204	55.7029	46.4286	46.9208	65.7459	70.2703	59.1078
876	47.7366	41.5842	38.5204	55.7029	46.4286	46.9208	65.7459	70.2703	59.1078
877.333	47.7366	41.5842	38.5204	55.7029	46.4286	46.9208	65.7459	70.2703	59.1078
878.667	47.7366	41.5842	38.5204	55.7029	46.4286	46.9208	65.7459	70.2703	59.1078
880	47.7366	41.5842	38.5204	55.7029	46.4286	46.9208	65.7459	70.2703	59.1078
881.333	47.7366	41.5842	38.5204	55.7029	46.4286	46.9208	65.7459	70.2703	59.1078
882.667	47.7366	41.5842	38.5204	55.7029	46.4286	46.9208	65.7459	70.2703	59.1078
884	47.7366	41.5842	38.5204	55.7029	46.4286	46.9208	65.7459	70.2703	59.1078
885.333	47.7366	41.5842	38.5204	55.7029	46.4286	46.9208	65.7459	70.2703	59.1078
886.667	47.7366	41.5842	38.5204	55.7029	46.4286	46.9208	65.7459	70.2703	59.1078
888	47.7366	41.5842	38.5204	55.4377	46.4286	46.9208	65.7459	70.2703	59.1078
889.333	47.7366	41.5842	38.5204	55.4377	46.4286	46.9208	65.7459	69.5946	59.1078
890.667	47.7366	41.5842	38.5204	55.4377	46.4286	46.9208	65.7459	69.5946	59.1078
892	47.7366	41.5842	38.5204	55.4377	46.4286	46.9208	65.7459	69.5946	59.1078
893.333	47.7366	41.5842	38.5204	55.4377	46.4286	46.9208	65.7459	69.5946	59.1078
894.667	47.7366	41.5842	38.5204	55.4377	46.4286	46.9208	65.7459	69.5946	59.1078
896	47.7366	41.5842	38.5204	55.4377	46.4286	46.9208	65.7459	69.5946	59.1078
897.333	47.7366	41.5842	38.5204	55.4377	46.4286	46.9208	65.7459	69.5946	59.1078
898.667	47.7366	41.5842	38.5204	55.4377	46.4286	46.9208	65.7459	69.5946	59.1078
900	47.7366	41.5842	38.5204	55.4377	46.4286	46.9208	65.7459	69.5946	59.1078
901.333	47.7366	41.5842	38.5204	55.4377	46.4286	46.9208	65.7459	69.5946	59.1078
902.667	47.7366	41.5842	38.5204	55.4377	46.4286	46.9208	65.7459	69.5946	59.1078
904	47.7366	41.5842	38.5204	55.4377	46.4286	46.9208	65.7459	69.5946	59.1078
905.333	47.7366	41.5842	38.5204	55.4377	46.4286	46.9208	65.7459	69.5946	59.1078
906.667	47.7366	41.5842	38.5204	55.4377	46.4286	46.9208	65.7459	69.5946	59.1078
908	47.7366	41.5842	38.5204	55.4377	46.4286	46.9208	65.7459	69.5946	59.1078
909.333	47.7366	41.5842	38.5204	55.4377	46.4286	46.9208	65.7459	69.5946	59.1078
910.667	47.7366	41.5842	38.5204	55.4377	46.4286	46.9208	65.7459	69.5946	59.1078
912	47.7366	41.5842	38.5204	55.4377	46.4286	46.9208	65.7459	69.5946	59.1078
913.333	47.7366	41.5842	38.5204	55.4377	46.4286	46.9208	65.7459	69.5946	59.1078
914.667	47.7366	41.5842	38.5204	55.4377	46.4286	46.9208	65.7459	69.5946	59.1078
916	47.7366	41.5842	38.5204	55.4377	46.4286	46.9208	65.7459	69.5946	58.7361
917.333	47.7366	41.5842	38.5204	55.4377	46.4286	46.9208	65.7459	69.5946	58.7361
918.667	47.7366	41.5842	38.5204	55.4377	46.4286	46.9208	65.7459	69.5946	58.7361
920	47.7366	41.5842	38.5204	55.4377	46.4286	46.9208	65.7459	69.5946	58.7361
921.333	47.7366	41.5842	38.5204	55.4377	46.4286	46.9208	65.7459	69.5946	58.7361
922.667	47.7366	41.5842	38.5204	55.4377	46.4286	46.9208	65.7459	69.5946	58.7361
924	47.7366	41.5842	38.5204	55.4377	46.4286	46.9208	65.7459	69.5946	58.7361
925.333	47.7366	41.5842	38.5204	55.4377	46.4286	46.9208	65.7459	69.5946	58.7361
926.667	47.7366	41.5842	38.5204	55.4377	46.4286	46.9208	65.7459	69.5946	58.7361
928	47.7366	41.5842	38.5204	55.4377	46.4286	46.9208	65.7459	69.5946	58.7361
929.333	47.7366	41.5842	38.5204	55.4377	46.4286	46.9208	65.7459	69.5946	58.7361
930.667	47.7366	41.5842	38.5204	55.4377	46.4286	46.9208	65.7459	69.5946	58.7361
932	47.7366	41.5842	38.5204	55.1724	46.4286	46.9208	65.7459	69.5946	58.7361
933.333	47.7366	41.5842	38.5204	55.1724	46.4286	46.9208	65.7459	69.5946	58.7361
934.667	47.7366	41.5842	38.5204	55.1724	46.4286	46.9208	65.7459	69.5946	58.7361
936	47.7366	41.5842	38.5204	55.1724	46.4286	46.9208	65.7459	69.5946	58.7361
937.333	47.7366	41.5842	38.5204	55.1724	46.4286	46.9208	65.7459	69.5946	58.7361
938.667	47.7366	41.5842	38.5204	55.1724	46.4286	46.9208	65.7459	69.5946	58.7361
940	47.7366	41.5842	38.5204	55.1724	46.4286	46.9208	65.7459	69.5946	58.7361
941.333	47.7366	41.5842	38.5204	55.1724	46.4286	46.9208	65.7459	69.5946	58.7361
942.667	47.7366	41.5842	38.5204	55.1724	46.4286	46.9208	65.7459	69.5946	58.7361
944	47.7366	41.5842	38.5204	55.1724	46.4286	46.9208	65.7459	69.5946	58.7361
945.333	47.7366	41.5842	38.5204	55.1724	46.4286	46.9208	65.7459	69.5946	58.7361
946.667	47.7366	41.5842	38.5204	55.1724	46.4286	46.9208	65.7459	69.5946	58.7361
948	47.7366	41.5842	38.5204	55.1724	46.4286	46.9208	65.7459	69.5946	58.7361
949.333	47.7366	41.5842	38.5204	55.1724	46.4286	46.9208	65.7459	69.5946	58.7361
950.667	47.7366	41.5842	38.5204	55.1724	46.4286	46.9208	65.7459	69.5946	58.7361
952	47.7366	41.5842	38.5204	55.1724	46.4286	46.9208	65.7459	69.5946	58.7361
953.333	47.7366	41.5842	38.5204	55.1724	46.4286	46.9208	65.7459	69.5946	58.7361
954.667	47.7366	41.5842	38.5204	55.1724	46.4286	46.9208	65.7459	69.5946	58.7361
956	47.7366	41.5842	38.5204	55.1724	46.4286	46.9208	65.7459	69.5946	58.7361
957.333	47.7366	41.5842	38.5204	55.1724	46.4286	46.9208	65.7459	69.5946	58.7361
958.667	47.7366	41.5842	38.5204	55.1724	46.4286	46.9208	65.7459	69.5946	58.7361
960	47.7366	41.5842	38.5204	55.1724	46.4286	46.9208	65.7459	69.5946	58.7361
961.333	47.7366	41.5842	38.5204	55.1724	46.4286	46.9208	65.7459	69.5946	58.7361
962.667	47.7366	41.5842	38.5204	55.1724	46.4286	46.9208	65.7459	69.5946	58.7361
964	47.7366	41.5842	38.5204	55.1724	46.4286	46.9208	65.7459	69.5946	58.7361
965.333	47.7366	41.5842	38.5204	55.1724	46.4286	46.9208	65.7459	69.5946	58.7361
966.667	47.7366	41.5842	38.5204	55.1724	46.4286	46.9208	65.7459	69.5946	58.7361
968	47.7366	41.5842	38.5204	55.1724	46.4286	46.9208	65.7459	69.5946	58.7361
969.333	47.7366	41.5842	38.5204	55.1724	46.4286	46.9208	65.7459	69.5946	58.7361
970.667	47.7366	41.5842	38.5204	55.1724	46.4286	46.9208	65.7459	69.5946	58.7361
972	47.7366	41.5842	38.5204	55.1724	46.4286	46.9208	65.7459	69.5946	58.7361
973.333	47.7366	41.5842	38.5204	55.1724	46.4286	46.9208	65.7459	69.5946	58.7361
974.667	47.7366	41.5842	38.5204	55.1724	46.4286	46.9208	65.7459	69.5946	58.7361
976	47.7366	41.5842	38.5204	55.1724	46.4286	46.9208	65.7459	69.5946	58.7361
977.333	47.7366	41.5842	38.5204	55.1724	46.4286	46.9208	65.7459	69.5946	58.7361
978.667	47.7366	41.5842	38.5204	55.1724	46.4286	46.9208	65.7459	69.5946	58.7361
980	47.7366	41.5842	38.5204	55.1724	46.4286	46.9208	65.7459	69.5946	58.7361
981.333	47.7366	41.5842	38.5204	55.1724	46.4286	46.9208	65.7459	69.5946	58.7361
982.667	47.7366	41.5842	38.5204	55.1724	46.4286	46.9208	65.7459	69.5946	58.7361
984	47.7366	41.5842	38.5204	55.1724	46.4286	46.9208	65.7459	69.5946	58.7361
985.333	47.7366	41.5842	38.5204	55.1724	46.4286	46.9208	65.7459	69.5946	58.7361
986.667	47.7366	41.5842	38.2653	55.1724	46.4286	46.6276	65.7459	69.5946	58.7361
988	47.7366	41.5842	38.2653	55.1724	46.4286	46.6276	65.7459	69.5946	58.7361
989.333	47.7366	41.5842	38.2653	54.9072	46.4286	46.6276	65.7459	69.5946	58.7361
990.667	47.7366	41.5842	38.2653	54.9072	46.4286	46.6276	65.7459	69.5946	58.7361
992	47.7366	41.5842	38.2653	54.9072	46.4286	46.6276	65.7459	69.5946	58.7361
993.333	47.7366	41.5842	38.2653	54.9072	46.4286	46.6276	65.7459	69.5946	58.7361
994.667	47.7366	41.5842	38.2653	54.9072	46.4286	46.6276	65.7459	69.5946	58.7361
996	47.7366	41.5842	38.2653	54.9072	46.4286	46.6276	65.7459	69.5946	58.7361
997.333	47.7366	41.5842	38.2653	54.9072	46.4286	46.6276	65.7459	69.5946	58.7361
998.667	47.7366	41.5842	38.2653	54.9072	46.4286	46.6276	65.7459	69.5946	58.7361
1000	47.7366	41.5842	38.2653	54.9072	46.4286	46.6276	65.7459	69.5946	58.7361
Figure 1l
% Cell avidity plateau
Untransduced			MesoCAR CD19Bridge			MesoCAR TnMUC1Bridge
29.5833	29.7468	26.5306	52.6971	41.0714	31.1024	63	54.4681	47.8115

## Sheet: Source Data Figure 2
Figure 2c
% Tn-antigen
Wild-type	Itraconazole	C1GALT1 KO
19.757	34.017	85.75
17.36	50.29	50.53
12.48	37.014	71.25
25.84	38.8466	70.51
12.58	51.78	82.34
Figure 2d
Tumor size (mm^3)
Days	Untransduced					MesoCAR + TnMUC1Bridge					MesoCAR + CD19Bridge
0	99.6018	119.027	258.826	260.143	209.524	251.116	131.654	229.771	146.361	187.497	165.654	121.367	225.394	160.583	229.366
7	120.016	153.87	353.326	383.686	298.983	237.752	198.073	251.905	178.929	291.37	324.749	173.725	405.164	267.315	544.321
16	224.792	382.395	692.723	688.02	605.429	281.822	224.675	281.406	211.123	317.944	364.245	242.94	456.882	308.789	352.527
28	422.26	314.963	770.035	500.648	498.993	45.7535	40.8832	28.407	35.0576	83.3595	84.8543	54.71	58.2644	122.023	88.2847
35	540.345	258.411	634.68	402.649	390.391	46.9246	69.42	38.3623	39.6686	149.668	127.81	59.7702	103.342	209.413	91.1178
42	741.807	170.212	494.49	437.051	477.295	36.7179	82.7613	53.0589	68.527	171.852	166.267	74.4925	85.2259	238.25	135.422
% Body weight change
Days	Untransduced					MesoCAR + TnMUC1Bridge					MesoCAR + CD19Bridge
0	100	100	100	100	100	100	100	100	100	100	100	100	100	100	100
7	100	100	103.333	103.448	106.452	100	106.452	103.226	102.857	102.703	100	100	97.0588	96.9697	97.1429
16	103.704	100	100	103.448	109.677	96.7742	109.677	103.226	102.857	102.703	103.03	103.125	100	106.061	102.857
21	111.111	109.375	110	110.345	119.355	96.7742	103.226	103.226	102.857	100	109.091	109.375	100	106.061	105.714
28	103.704	106.25	106.667	106.897	119.355	93.5484	100	96.7742	97.1429	94.5946	106.061	112.5	100	103.03	102.857
35	107.407	106.25	110	110.345	116.129	93.5484	103.226	96.7742	100	102.703	103.03	106.25	100	100	100
42	107.407	106.25	106.667	106.897	119.355	93.5484	96.7742	103.226	102.857	100	103.03	106.25	102.941	103.03	102.857
Figure 2e
Tumor size (mm^3)
Days	Untransduced					MesoCAR + TnMUC1Bridge					MesoCAR + CD19Bridge
0	141.911	137.787	180.334	119.379	158.594	150.377	110.94	135.804	145.253	209.052	179.866	138.285	97.1144	145.035	166.248
7	203.925	211.051	203.213	127.805	167.867	193.512	127.766	135.453	147.261	219.038	266.325	186.507	111.679	128.678	225.183
16	346.177	326.553	448.269	235.788	380.494	280.382	248.18	255.733	168.256	313.551	372.826	306.979	229.346	219.125	332.306
28	330.279	307.125	377.411	148.211	260.853	53.7714	62.8066	31.964	0	0	140.591	0	252.231	121.467	111.423
35	270.2	337.119	409.189	289.005	275.863	35.5247	25.888	51.3625	0	0	150.242	0	366.284	152.663	125.752
42	314.941	490.967	405.93	312.307	245.82	101.423	29.6408	43.0442	27.9087	0	171.026	0	584.176	232.041	141.781
% Body weight change
Days	Untransduced					MesoCAR + TnMUC1Bridge					MesoCAR + CD19Bridge
0	100	100	100	100	100	100	100	100	100	100	100	100	100	100	100
7	106.667	93.75	100	100	103.333	100	100	96.875	100	106.25	87.5	102.941	78.3784	103.03	100
16	106.667	96.875	96.9697	96.6667	100	103.333	103.333	96.875	103.03	106.25	96.875	100	105.405	103.03	93.75
21	110	103.125	96.9697	103.333	106.667	106.667	106.667	100	106.061	109.375	96.875	94.1176	105.405	106.061	100
28	103.333	103.125	100	103.333	106.667	93.3333	100	100	106.061	109.375	103.125	82.3529	108.108	106.061	90.625
35	103.333	103.125	100	103.333	106.667	110	96.6667	100	103.03	103.125	103.125	73.5294	105.405	100	93.75
42	106.667	100	103.03	113.333	100	106.667	93.3333	103.125	93.9394	103.125	100	73.5294	102.703	103.03	93.75
Figure 2f
Tumor size (mm^3)
Days	Untransduced					MesoCAR + TnMUC1Bridge					MesoCAR + CD19Bridge
0	153.815	261.858	171.81	259.407	100.698	191.656	201.844	138.741	138.974	267.579	180.377	175.614	93.8321	135.067	295.533
7	211.699	203.904	216.644	348.051	172.803	260.803	315.61	203.925	213.409	313.438	259.75	223.995	124.999	195.977	453.278
16	413.805	559.273	310.46	553.005	241.418	386.522	429.377	320.577	406.804	554.279	306.651	235.356	167.245	210.508	487.209
28	289.334	402.454	408.28	350.406	256.725	56.6474	32.9512	0	0	51.2603	99.5607	123.445	116.518	88.0072	55.657
35	406.936	341.118	443.737	199.062	184.806	11.7718	0	0	0	0	65.1273	134.679	184.151	143.037	22.971
42	375.708	367.214	328.28	154.045	341.299	68.9837	0	0	0	23.8879	132.031	173.598	243.931	280.844	49.8846
% Body weight change
Days	Untransduced					MesoCAR + TnMUC1Bridge					MesoCAR + CD19Bridge
0	100	100	100	100	100	100	100	100	100	100	100	100	100	100	100
7	103.226	97.2222	100	100	103.125	100	100	100	100	100	100	89.1892	84.375	100	100
16	103.226	94.4444	103.125	100	103.125	100	106.897	103.333	103.448	103.333	100	102.703	100	103.226	105.882
21	112.903	94.4444	106.25	106.25	109.375	107.143	113.793	106.667	110.345	106.667	100	100	100	100	105.882
28	109.677	94.4444	103.125	103.125	112.5	103.571	113.793	106.667	110.345	110	90.9091	94.5946	112.5	93.5484	102.941
35	106.452	80.5556	103.125	100	109.375	100	100	100	106.897	103.333	90.9091	97.2973	96.875	96.7742	105.882
42	106.452	86.1111	103.125	103.125	103.125	103.571	106.897	106.667	106.897	110	90.9091	94.5946	96.875	103.226	105.882
Figure 2i
CD3 cells per um^2
MesoCAR TnMuc1 Bridge	MesoCAR CD19 Bridge
1624.94	216.481
1576.94	382.798
2975.91	3.8322
2192.35	288.85
	430.92

## Sheet: Source Data Figure 3
Figure 3c
Normalized GFP signal
Time	Untransduced			MesoCAR + TnMUC1Bridge			MesoCAR + CD19Bridge
0	1	1	1	1	1	1	1	1	1
2	1.03713	1.03872	1.03608	1.03379	1.01035	1.01494	1.02012	1.02089	1.00912
4	1.06993	1.09909	1.10033	1.07811	1.05921	1.0477	1.05609	1.06122	1.04743
6	1.13318	1.16333	1.14331	1.12269	1.10732	1.09069	1.09518	1.10048	1.09228
8	1.17884	1.22647	1.21006	1.17941	1.15777	1.13652	1.14758	1.15822	1.14393
10	1.23894	1.30068	1.27064	1.22722	1.22463	1.18684	1.20867	1.21447	1.19519
12	1.29562	1.36184	1.33403	1.29141	1.28349	1.23454	1.26642	1.26766	1.25965
14	1.35783	1.43132	1.40468	1.35644	1.36401	1.29212	1.32386	1.332	1.32165
16	1.41086	1.4947	1.46809	1.42942	1.42533	1.34232	1.37905	1.38985	1.38298
18	1.4678	1.56111	1.53649	1.48445	1.48446	1.3938	1.43497	1.46222	1.44325
20	1.52817	1.63705	1.6067	1.54045	1.56112	1.45393	1.50092	1.5329	1.50205
22	1.58621	1.70176	1.67211	1.60432	1.63259	1.50181	1.56135	1.59811	1.56842
24	1.69205	1.78978	1.7605	1.67302	1.7067	1.56055	1.59998	1.6662	1.63288
26	1.74921	1.84123	1.80605	1.72778	1.7457	1.60667	1.67965	1.72721	1.67643
28	1.80939	1.90698	1.87038	1.78188	1.81492	1.65828	1.72568	1.79722	1.74159
30	1.86586	1.97247	1.93119	1.83995	1.87516	1.71362	1.7836	1.84643	1.78903
32	1.92324	2.03422	1.98979	1.89456	1.9376	1.75984	1.83377	1.91398	1.84451
34	1.9852	2.1057	2.06265	1.95358	2.00124	1.79394	1.88777	1.97164	1.90138
36	2.0545	2.17901	2.13121	2.01007	2.06869	1.85113	1.94191	2.04681	1.96508
38	2.10801	2.25455	2.19081	2.07308	2.1215	1.89602	2.0005	2.12425	2.02664
40	2.16886	2.33815	2.25113	2.13224	2.19626	1.94931	2.06444	2.18888	2.07395
42	2.24337	2.41395	2.31221	2.18468	2.26702	2.0187	2.12353	2.24832	2.1292
44	2.29448	2.49294	2.38661	2.25112	2.31694	2.07575	2.17945	2.32322	2.18109
46	2.36968	2.56944	2.45305	2.31741	2.39222	2.13807	2.24139	2.397	2.25444
48	2.48416	2.6637	2.54493	2.38096	2.48659	2.22627	2.28341	2.46474	2.33294
50	2.50622	2.73309	2.60554	2.43205	2.53438	2.30997	2.35429	2.53696	2.4002
52	2.55985	2.80678	2.66713	2.49282	2.60404	2.35189	2.41708	2.60604	2.45937
54	2.62128	2.88815	2.72289	2.55195	2.68064	2.41333	2.47194	2.66869	2.5176
56	2.68239	2.9593	2.77679	2.61071	2.7628	2.46462	2.5454	2.73678	2.58571
58	2.72592	3.04521	2.83737	2.66406	2.81791	2.53505	2.58247	2.80301	2.6601
60	2.79174	3.11518	2.8941	2.72645	2.90038	2.5858	2.64854	2.86923	2.72405
62	2.83975	3.19493	2.93941	2.78608	2.95274	2.63791	2.7127	2.93434	2.7969
64	2.9225	3.2772	2.9886	2.8351	3.017	2.70742	2.75294	3.0005	2.85837
66	2.97604	3.3329	3.02906	2.8785	3.10099	2.76285	2.81989	3.07024	2.90136
68	3.02377	3.3895	3.0657	2.93244	3.13775	2.79881	2.97105	3.13536	2.95088
70	3.05513	3.43712	3.10706	2.97436	3.19007	2.8417	3.01211	3.18713	3.00316
72	3.09279	3.48628	3.14039	3.0221	3.24315	2.87803	3.04928	3.23849	3.04488
74	3.12716	3.55878	3.18982	3.08271	3.2776	2.88888	3.10378	3.28326	3.08199
76	3.14432	3.59892	3.21874	3.09726	3.3014	2.90689	3.11982	3.31594	3.09378
78	3.1738	3.6507	3.25361	3.1447	3.32435	2.93145	3.16106	3.34358	3.10312
80	3.21064	3.6732	3.27464	3.17518	3.33769	2.96087	3.18681	3.34762	3.13016
82	3.22543	3.71335	3.28771	3.20137	3.36585	2.97144	3.2108	3.36069	3.12124
84	3.25901	3.7022	3.30598	3.21953	3.40215	2.99651	3.22322	3.3755	3.11289
86	3.28625	3.71337	3.31201	3.2307	3.40994	2.99295	3.23912	3.38876	3.11786
88	3.31983	3.7474	3.32268	3.23371	3.39917	2.98434	3.25269	3.38063	3.08302
90	3.30519	3.73777	3.3418	3.24109	3.42894	3.00148	3.27296	3.47942	3.06461
92	3.28229	3.78877	3.35164	3.23532	3.42406	2.97734	3.27103	3.47951	3.06547
94	3.28957	3.81826	3.33887	3.243	3.43225	2.98238	3.27278	3.38058	3.03336
96	3.28232	3.80985	3.35991	3.31215	3.43157	2.99122	3.27578	3.35784	2.99783
98	3.30755	3.82334	3.35864	3.2595	3.47768	2.99943	3.24372	3.37922	2.9956
100	3.28065	3.83183	3.36258	3.32574	3.49923	3.02116	3.23265	3.37472	2.95965
102	3.29199	3.84731	3.37745	3.32822	3.5096	3.0361	3.23973	3.37865	2.95072
104	3.29203	3.84529	3.40493	3.34612	3.53354	3.06672	3.26109	3.38436	2.97343
106	3.3048	3.87046	3.41549	3.38023	3.53831	3.08694	3.27632	3.42118	2.99557
108	3.32814	3.90468	3.42593	3.3903	3.5708	3.11974	3.30931	3.42391	2.99791
110	3.35146	3.91313	3.45373	3.40904	3.58229	3.14676	3.31615	3.44344	3.00356
112	3.35605	3.9084	3.46125	3.43822	3.5757	3.14643	3.31795	3.46647	3.00651
114	3.3682	3.95349	3.47804	3.39306	3.59323	3.18122	3.34754	3.49939	3.03091
116	3.39154	3.97175	3.52645	3.42373	3.61162	3.20105	3.35848	3.47379	3.04989
118	3.39452	3.99981	3.52665	3.4446	3.6307	3.20763	3.38156	3.54121	3.06142
120	3.41122	4.00136	3.5582	3.46552	3.63303	3.2189	3.40184	3.55306	3.0743
122	3.4056	4.03771	3.59341	3.49889	3.6677	3.23506	3.42192	3.54733	3.08632
124	3.43047	4.06173	3.61187	3.52639	3.69	3.243	3.43828	3.59186	3.11077
126	3.44039	4.12397	3.61863	3.56112	3.713	3.27074	3.4533	3.62382	3.12409
128	3.44501	4.0957	3.66692	3.58241	3.7262	3.28679	3.46154	3.61577	3.13822
130	3.45805	4.118	3.65881	3.60609	3.75713	3.30792	3.47698	3.62822	3.16089
132	3.46866	4.1491	3.69926	3.63141	3.78031	3.32702	3.52132	3.67194	3.17859
134	3.48147	4.12666	3.73756	3.66593	3.78735	3.34247	3.51662	3.66829	3.19245
136	3.48297	4.16756	3.71159	3.67705	3.80833	3.37679	3.51087	3.68357	3.20962
138	3.48117	4.16326	3.75266	3.69854	3.83356	3.37747	3.52593	3.74079	3.21635
140	3.48426	4.16416	3.76174	3.69764	3.84669	3.40817	3.5328	3.71647	3.23456
142	3.48153	4.15954	3.79476	3.70339	3.85786	3.41983	3.59216	3.74761	3.23607
144	3.47839	4.1557	3.82032	3.70496	3.87209	3.44013	3.55705	3.74473	3.25435
Figure 3d
Normalized RPMI WT GFP signal
Time	Untransduced			MesoCAR + TnMUC1Bridge			MesoCAR + CD19Bridge
0	1	1	1	1	1	1	1	1	1
2	1.02396	1.00213	1.01145	0.995514	1.01319	0.97961	1.00735	0.985641	0.999799
4	1.07962	1.04622	1.04769	1.01631	1.03345	0.992809	1.01769	0.992363	1.01194
6	1.12311	1.09095	1.08703	1.02973	1.06006	1.01937	1.04269	1.01624	1.03893
8	1.1747	1.14229	1.12872	1.05801	1.08441	1.0639	1.06828	1.03953	1.06556
10	1.22514	1.18601	1.16549	1.10409	1.12357	1.09879	1.11299	1.07728	1.1006
12	1.28254	1.23366	1.21802	1.1387	1.15294	1.12276	1.15558	1.11244	1.14547
14	1.33333	1.27961	1.26835	1.19116	1.19657	1.17652	1.20573	1.14777	1.17001
16	1.39406	1.33664	1.31362	1.24088	1.23379	1.21453	1.24754	1.19564	1.21689
18	1.44276	1.38653	1.3674	1.27753	1.27756	1.24595	1.2908	1.23853	1.27375
20	1.49848	1.42558	1.41069	1.31436	1.31254	1.28034	1.3375	1.2771	1.29106
22	1.55084	1.4826	1.46083	1.3428	1.34971	1.3176	1.37946	1.31728	1.35241
24	1.60227	1.51711	1.51749	1.38288	1.38377	1.35821	1.42418	1.35133	1.36293
26	1.64179	1.56483	1.56451	1.43291	1.4192	1.38638	1.46598	1.40031	1.40618
28	1.69543	1.61525	1.6111	1.46753	1.45072	1.42223	1.51727	1.44052	1.45591
30	1.73916	1.66264	1.65958	1.49024	1.46859	1.45274	1.54262	1.47936	1.47279
32	1.78921	1.70897	1.70496	1.52188	1.49363	1.48418	1.57065	1.52003	1.54073
34	1.83716	1.75237	1.75621	1.54367	1.52993	1.51126	1.60527	1.54529	1.55986
36	1.88009	1.78974	1.79394	1.57464	1.56092	1.53738	1.63992	1.5725	1.56785
38	1.92916	1.82848	1.84735	1.60307	1.5822	1.57625	1.66966	1.59858	1.59899
40	1.96828	1.87019	1.88984	1.63042	1.62153	1.60967	1.7044	1.64824	1.66459
42	2.00475	1.91983	1.94497	1.64707	1.65398	1.63908	1.74373	1.67145	1.69676
44	2.04716	1.96149	1.99085	1.68115	1.69608	1.65781	1.75685	1.6814	1.69237
46	2.07798	1.97678	2.02136	1.66432	1.62979	1.66634	1.72919	1.71263	1.66433
48	2.13551	2.02111	2.06623	1.7063	1.62199	1.71009	1.75318	1.74371	1.67013
50	2.17565	2.06385	2.1206	1.73735	1.65218	1.71624	1.77974	1.77846	1.69435
52	2.22668	2.10612	2.1702	1.75501	1.67576	1.76247	1.81897	1.79819	1.76527
54	2.26845	2.15458	2.21875	1.79092	1.70311	1.802	1.84642	1.8262	1.78427
56	2.31396	2.19544	2.25906	1.81972	1.73745	1.83139	1.86508	1.84338	1.78723
58	2.37012	2.22838	2.31734	1.84734	1.7647	1.86964	1.88243	1.86851	1.80789
60	2.3977	2.3024	2.36823	1.86178	1.77949	1.87667	1.9102	1.90519	1.8682
62	2.44077	2.3526	2.39251	1.88816	1.80521	1.93894	1.96554	1.9115	1.89108
64	2.47377	2.40138	2.44424	1.90167	1.82139	1.93048	1.98796	1.94865	1.92365
66	2.5133	2.4412	2.46713	1.92551	1.83523	1.96458	2.02676	1.97845	1.94359
68	2.55287	2.48361	2.50549	1.95536	1.8644	2.0121	2.05887	1.976	1.9886
70	2.56407	2.57434	2.56439	1.96629	2.05487	2.02976	2.04101	2.00552	1.97177
72	2.62029	2.62079	2.59473	1.98849	2.01156	2.0504	2.03715	2.06211	1.98083
74	2.64172	2.64851	2.62722	2.0161	2.03545	2.07428	2.08381	2.05751	2.01696
76	2.65829	2.68251	2.65498	2.02964	2.05332	2.0982	2.07537	2.09225	2.02386
78	2.69105	2.71154	2.67184	2.03706	2.12427	2.09755	2.076	2.1133	2.03424
80	2.69051	2.73549	2.6947	2.04272	2.13601	2.11131	2.09147	2.13408	2.0608
82	2.71487	2.76069	2.70425	2.06316	2.09684	2.12244	2.13232	2.13942	2.07189
84	2.74207	2.7779	2.72307	2.06496	2.09732	2.12633	2.12897	2.15738	2.08917
86	2.79481	2.78606	2.73909	2.12743	2.12111	2.17564	2.25428	2.17922	2.12618
88	2.75627	2.80226	2.75348	2.11132	2.12259	2.12239	2.26226	2.14849	2.10519
90	2.74547	2.8121	2.75893	2.11952	2.12689	2.12524	2.27923	2.15828	2.1128
92	2.80349	2.83176	2.77505	2.13333	2.12651	2.1229	2.28004	2.16229	2.12775
94	2.80916	2.84636	2.79776	2.14311	2.13953	2.16673	2.26403	2.2093	2.15338
96	2.82202	2.86916	2.8217	2.14231	2.14593	2.13638	2.2777	2.21033	2.14369
Figure 3e
Normalized RPMI Low GFP signal
Time	Untransduced			MesoCAR + TnMUC1Bridge			MesoCAR + CD19Bridge
0	1	1	1	1	1	1	1	1	1
2	0.990096	0.974233	0.963915	0.948281	0.934271	0.932358	0.893135	0.922795	0.878212
4	0.985095	0.974703	0.969415	0.933344	0.908166	0.913424	0.785724	0.814977	0.774581
6	0.990417	0.982848	0.96016	0.907885	0.888058	0.910374	0.714965	0.745813	0.707812
8	0.997617	0.987778	0.96155	0.896719	0.875	0.897237	0.666455	0.699086	0.663472
10	1.00407	0.99538	0.967567	0.878884	0.865664	0.894007	0.635584	0.669555	0.636891
12	1.02029	1.00785	0.9732	0.877442	0.867152	0.897222	0.599786	0.648269	0.613966
14	1.03396	1.04756	0.977947	0.898154	0.872272	0.904108	0.585369	0.631493	0.595513
16	1.05329	1.06814	1.00157	0.916243	0.88156	0.911478	0.567715	0.610678	0.594533
18	1.08016	1.08575	1.02142	0.92464	0.895771	0.930657	0.550272	0.596236	0.572963
20	1.11181	1.10686	1.03483	0.940818	0.900816	0.939958	0.53401	0.57742	0.553377
22	1.14265	1.12344	1.05622	0.949935	0.919424	0.962243	0.517869	0.559358	0.540242
24	1.16628	1.1546	1.07565	0.974085	0.931982	0.976985	0.501149	0.542797	0.529678
26	1.19863	1.18254	1.09306	0.987983	0.944833	1.00202	0.49015	0.531623	0.518183
28	1.22933	1.20981	1.11958	1.01133	0.96818	1.02535	0.477357	0.510579	0.51717
30	1.25443	1.2468	1.14006	1.02497	0.979583	1.04125	0.460943	0.496959	0.501648
32	1.28806	1.27342	1.16485	1.03013	1.0073	1.06757	0.446399	0.478471	0.489187
34	1.30758	1.30059	1.1935	1.0484	1.02686	1.09225	0.434047	0.460405	0.478623
36	1.33678	1.33894	1.21379	1.08332	1.05479	1.11445	0.404203	0.442587	0.463176
38	1.36521	1.37976	1.23707	1.11218	1.07604	1.14142	0.388228	0.430431	0.455947
40	1.39878	1.41184	1.27045	1.13111	1.10654	1.18016	0.370337	0.419662	0.453146
42	1.4328	1.44353	1.30731	1.15861	1.14229	1.21181	0.354251	0.402299	0.443781
44	1.46864	1.48405	1.33246	1.20609	1.16741	1.23891	0.340712	0.389212	0.435034
46	1.49109	1.50821	1.35205	1.19739	1.13254	1.25056	0.309208	0.326326	0.431878
48	1.52558	1.54383	1.3826	1.24688	1.17824	1.27601	0.299951	0.302518	0.421905
50	1.56795	1.57959	1.41794	1.28184	1.21024	1.30996	0.289802	0.290158	0.417918
52	1.60159	1.64414	1.45234	1.31461	1.25386	1.35574	0.276737	0.281064	0.408984
54	1.64264	1.67838	1.48625	1.34908	1.27652	1.38674	0.267905	0.271172	0.40048
56	1.67688	1.68609	1.51411	1.38333	1.3115	1.41723	0.2533	0.262695	0.394583
58	1.71021	1.72425	1.54541	1.4242	1.35717	1.45052	0.237695	0.255376	0.384732
60	1.75304	1.78784	1.5723	1.44553	1.38736	1.48079	0.232263	0.256698	0.375617
62	1.78194	1.81414	1.61019	1.49248	1.44994	1.52027	0.229591	0.251384	0.374102
64	1.82576	1.84337	1.64043	1.52314	1.47819	1.55509	0.226126	0.236163	0.372464
66	1.85518	1.87037	1.66793	1.54555	1.51058	1.58321	0.218831	0.233967	0.36835
68	1.8777	1.91579	1.68614	1.58586	1.53799	1.6214	0.200248	0.226197	0.35402
70	1.85253	1.90699	1.70665	1.58537	1.58943	1.63922	0.202875	0.210351	0.346445
72	1.87748	1.92188	1.73849	1.6145	1.61365	1.64821	0.192634	0.206721	0.339939
74	1.89462	1.94373	1.75506	1.63371	1.6414	1.66852	0.182808	0.207806	0.329278
76	1.91731	1.9679	1.77555	1.63699	1.63766	1.68294	0.18679	0.192011	0.327609
78	1.92321	1.97951	1.79008	1.65048	1.66227	1.69886	0.182889	0.189609	0.317662
80	1.94375	1.9924	1.80634	1.65476	1.67353	1.70414	0.178916	0.180866	0.30995
82	1.95558	2.00828	1.81863	1.66501	1.6827	1.71868	0.176987	0.18263	0.310691
84	1.96473	2.01605	1.83153	1.67444	1.69474	1.71091	0.169643	0.176877	0.300117
86	1.99904	2.05318	1.8342	1.68809	1.72107	1.73932	0.166128	0.184874	0.30621
88	2.00123	2.05173	1.85571	1.69274	1.72422	1.75087	0.160074	0.183141	0.291859
90	2.00778	2.05668	1.86572	1.6859	1.72151	1.74981	0.152975	0.177347	0.295312
92	2.00863	2.0637	1.86572	1.68325	1.73662	1.75861	0.149842	0.171772	0.288849
94	2.02056	2.08308	1.86961	1.66927	1.73466	1.76538	0.151437	0.16936	0.285579
96	2.02382	2.09477	1.89008	1.67866	1.74991	1.77699	0.150767	0.165187	0.283536
Figure 3f
Normalized RPMI High GFP signal
Time	Untransduced			MesoCAR + TnMUC1Bridge			MesoCAR + CD19Bridge
0	1	1	1	1	1	1	1	1	1
2	0.971045	0.935742	0.958434	0.945289	0.922791	0.943662	0.829147	0.859048	0.819967
4	0.955898	0.918299	0.947703	0.915754	0.890752	0.92509	0.691701	0.72249	0.677308
6	0.96089	0.911511	0.950789	0.905728	0.876627	0.917135	0.604869	0.637165	0.600062
8	0.968658	0.915442	0.947758	0.893839	0.863996	0.916629	0.537675	0.570286	0.531794
10	0.979444	0.930017	0.948956	0.893457	0.870119	0.916125	0.489069	0.50608	0.475849
12	1.00144	0.947049	0.957167	0.885721	0.864954	0.929559	0.44307	0.454061	0.432896
14	1.05447	0.960866	0.995956	0.912521	0.892196	0.940126	0.397546	0.415086	0.388529
16	1.09097	0.984815	1.02764	0.934467	0.920494	0.959958	0.359956	0.379528	0.345551
18	1.13178	1.01488	1.04881	0.958673	0.931932	0.978554	0.325393	0.335591	0.307544
20	1.17143	1.03918	1.07448	0.975384	0.952566	0.991033	0.291838	0.316531	0.281302
22	1.20782	1.06487	1.09832	0.996042	0.968817	1.01455	0.264343	0.29143	0.258576
24	1.24935	1.08867	1.13133	1.01929	0.991636	1.03778	0.245944	0.273033	0.232433
26	1.28804	1.1145	1.16232	1.03117	1.01423	1.05167	0.230252	0.253773	0.21541
28	1.33428	1.15272	1.18696	1.06745	1.03766	1.08323	0.212351	0.240142	0.196718
30	1.37828	1.17875	1.21995	1.08731	1.05512	1.09784	0.194935	0.226675	0.186699
32	1.40894	1.20596	1.2427	1.11336	1.08438	1.12323	0.183456	0.217464	0.175424
34	1.461	1.2438	1.2736	1.14695	1.10944	1.14841	0.171268	0.204195	0.167845
36	1.51201	1.27264	1.30933	1.17243	1.14249	1.17907	0.160759	0.193607	0.160629
38	1.56471	1.30012	1.34549	1.2114	1.17471	1.19739	0.145999	0.186982	0.160407
40	1.60308	1.33769	1.37644	1.24665	1.19949	1.22283	0.137512	0.181118	0.147168
42	1.65447	1.37785	1.40759	1.27448	1.22464	1.25722	0.130015	0.171318	0.13917
44	1.70999	1.40998	1.44729	1.30553	1.25359	1.28982	0.124701	0.168623	0.131823
46	1.77694	1.43403	1.46401	1.31024	1.27329	1.27922	0.131443	0.1406	0.118215
48	1.80901	1.46702	1.50299	1.35104	1.31103	1.30216	0.122544	0.131244	0.115401
50	1.86935	1.50912	1.53187	1.38019	1.35722	1.34461	0.110146	0.121796	0.114512
52	1.91291	1.54774	1.57788	1.42202	1.40036	1.3869	0.111734	0.122989	0.112036
54	1.97252	1.59402	1.62018	1.46196	1.43727	1.42496	0.10753	0.120624	0.116333
56	2.01659	1.6294	1.66137	1.49592	1.47733	1.46802	0.101742	0.114145	0.11095
58	2.07136	1.67461	1.69496	1.54387	1.50916	1.52191	0.10147	0.111167	0.110289
60	2.13259	1.72543	1.73354	1.58017	1.55567	1.55912	0.103745	0.106971	0.108078
62	2.16272	1.76726	1.77994	1.63261	1.58619	1.602	0.102214	0.105554	0.105366
64	2.21578	1.81473	1.81184	1.66378	1.62515	1.63923	0.0982879	0.110278	0.106216
66	2.26297	1.84925	1.85018	1.70631	1.67373	1.69164	0.101034	0.109237	0.0988182
68	2.29579	1.89111	1.88537	1.75526	1.70436	1.72789	0.0922332	0.107473	0.0929347
70	2.36347	1.91671	1.89283	1.77391	1.72213	1.76554	0.102114	0.10463	0.103556
72	2.38979	1.92678	1.91485	1.8152	1.74661	1.79411	0.0931338	0.105288	0.10081
74	2.41566	1.95157	1.94359	1.85576	1.77537	1.83216	0.09533	0.0985749	0.104457
76	2.43722	1.97621	1.97639	1.8887	1.81034	1.86463	0.0939969	0.0987192	0.093521
78	2.47288	2.01377	1.9898	1.9163	1.82747	1.88791	0.0879725	0.0978083	0.0967142
80	2.49202	2.03106	2.01287	1.94284	1.85339	1.91411	0.0829021	0.100469	0.0973986
82	2.51302	2.04394	2.03331	1.97412	1.88138	1.94999	0.0873727	0.098537	0.0927767
84	2.5443	2.07123	2.0449	1.99479	1.88971	1.96365	0.0827704	0.0956167	0.0941255
86	2.57619	2.13601	2.08425	2.02327	1.90309	1.95528	0.0858101	0.0916467	0.0865047
88	2.55628	2.10842	2.09909	2.06859	1.93099	1.95822	0.0814035	0.0854526	0.0849417
90	2.56977	2.12781	2.10813	2.08928	1.93113	1.96516	0.081343	0.0845705	0.0812765
92	2.58238	2.13414	2.11595	2.10257	1.93809	1.98111	0.079711	0.0743036	0.0753694
94	2.67313	2.18643	2.18939	2.04917	1.9377	2.02686	0.0782925	0.0741828	0.0742475
96	2.68121	2.18942	2.16508	2.07936	1.9364	2.01923	0.0720207	0.0667549	0.0813346
Figure 3g
Normalized RPMI 8226 CD19 GFP signal vs CD19 molecules
CD19 molecules	Mean	SD	N
282.446	1.89453	0.018729	3
604.142	0.288193	0.062618	3
24331.9	0.106265	0.001838	3
72923.7	0.159629	0.050553	3
103707	0.151582	0.027123	3
109271	0.112463	0.007941	3
Figure 3i
Normalized Jeko-1 GFP and CloneB signal with CAR-T cells
	Jeko WT Untransduced			Jeko WT MesoCAR TnMUC1Brdige			Jeko WT MesoCAR CD19Bridge
0	1	1	1	1	1	1	1	1	1
2	1.14254	1.17701	1.13967	1.16865	1.16867	1.13892	1.18092	1.14387	1.12926
4	1.30273	1.34686	1.31077	1.33139	1.33384	1.28664	1.31677	1.2745	1.26495
6	1.45432	1.5041	1.46605	1.48514	1.48834	1.4186	1.41835	1.36422	1.36779
8	1.59721	1.65094	1.59882	1.63274	1.6268	1.53715	1.49219	1.42683	1.44911
10	1.75921	1.80027	1.73789	1.77531	1.77021	1.6481	1.54398	1.48318	1.51288
12	1.90625	1.95567	1.87821	1.92159	1.89753	1.7607	1.59816	1.50955	1.55866
14	2.05285	2.11439	2.01017	2.07042	2.03061	1.85294	1.62989	1.55771	1.59175
16	2.20615	2.26284	2.14884	2.23395	2.17454	1.95647	1.6681	1.58304	1.63267
18	2.36782	2.43198	2.28225	2.38922	2.29922	2.04045	1.691	1.59999	1.65992
20	2.52755	2.58179	2.42527	2.52191	2.4136	2.11967	1.7296	1.62003	1.69266
22	2.67988	2.74806	2.54175	2.65374	2.52961	2.20869	1.74262	1.65956	1.71744
24	2.81643	2.90332	2.6685	2.78834	2.63419	2.28945	1.77026	1.67354	1.75625
26	2.95836	3.06153	2.95634	2.7451	2.66735	2.22215	1.60352	1.48998	1.74583
28	3.06671	3.17733	3.05591	2.83389	2.78679	2.34259	1.60314	1.50899	1.74958
30	3.18509	3.32075	3.20319	2.91758	2.87426	2.42279	1.60458	1.52872	1.76115
32	3.31954	3.44408	3.33555	3.00381	2.97504	2.50647	1.59797	1.54377	1.75932
34	3.46229	3.57836	3.46226	3.06186	3.06637	2.58232	1.59844	1.55024	1.75176
36	3.58072	3.70743	3.57956	3.12352	3.13687	2.65129	1.56789	1.53999	1.728
38	3.69151	3.81596	3.70241	3.18868	3.22237	2.71672	1.53822	1.53687	1.70655
40	3.81962	3.95427	3.83067	3.22437	3.27919	2.79251	1.50798	1.52192	1.67641
42	3.9335	4.08463	3.95595	3.27412	3.35191	2.86217	1.46193	1.48807	1.63235
44	4.05779	4.20892	4.06506	3.31944	3.4188	2.93456	1.41823	1.45458	1.59733
46	4.17608	4.33245	4.19952	3.35928	3.51202	3.01395	1.37504	1.42854	1.54595
48	4.27833	4.46369	4.30466	3.39942	3.56065	3.07955	1.33415	1.39821	1.50527
50	4.37197	4.58637	4.42007	3.42303	3.62873	3.1584	1.27259	1.35008	1.43824
52	4.47155	4.70547	4.54476	3.48131	3.70399	3.2412	1.21328	1.29558	1.379
54	4.58777	4.83712	4.66598	3.70669	3.74155	3.27671	1.12469	1.2301	1.33646
56	4.66135	4.9396	4.73403	3.71457	3.80438	3.30317	1.05204	1.18646	1.27515
58	4.74496	5.06887	4.85251	3.76405	3.87087	3.37212	0.99049	1.1308	1.2095
60	4.82314	5.16958	4.94089	3.8069	3.93344	3.45228	0.921705	1.07185	1.15727
62	4.90658	5.28264	5.0503	3.83807	3.98941	3.51211	0.853889	1.01968	1.08096
64	4.97907	5.4116	5.16493	3.88208	4.03357	3.59196	0.788484	0.971004	1.01078
66	5.07323	5.52786	5.26304	3.92994	4.1252	3.65712	0.715423	0.900843	0.944628
68	5.13705	5.64006	5.37433	3.97719	4.19152	3.74675	0.658207	0.847421	0.899817
70	5.23776	5.74633	5.47029	4.03343	4.2478	3.81682	0.60501	0.799257	0.825417
72	5.31099	5.86999	5.57798	4.0788	4.30736	3.89311	0.55033	0.740142	0.765122
74	5.37906	6.00586	5.70071	4.13398	4.37618	3.95735	0.503662	0.681533	0.700116
76	5.46456	6.09795	5.7981	4.17802	4.43894	4.03278	0.455414	0.6322	0.643399
78	5.54582	6.21214	5.88624	4.24914	4.48986	4.10972	0.398392	0.588862	0.597295
80	5.63122	6.33217	5.99828	4.31263	4.56352	4.1861	0.348586	0.539919	0.549546
82	5.7076	6.44722	6.11499	4.36525	4.6249	4.25744	0.303654	0.495134	0.495154
84	5.79782	6.51956	6.20379	4.4102	4.68759	4.33722	0.269811	0.450772	0.446844
86	5.8639	6.64491	6.31449	4.55016	4.74078	4.40474	0.245918	0.404092	0.410403
88	5.93976	6.7428	6.41027	4.60503	4.80223	4.47317	0.216574	0.370201	0.365631
90	6.01071	6.8471	6.52824	4.65926	4.90159	4.54946	0.196642	0.336032	0.333884
92	6.08725	6.94704	6.68487	4.71904	4.9896	4.60711	0.171786	0.309963	0.305905
94	6.1664	7.04449	6.78523	4.7715	5.04027	4.65648	0.156071	0.272149	0.26859
Figure 3j
Normalized Jeko-1 CloneB GFP and CloneB signal with CAR-T cells
0	Jeko WT Untransduced			Jeko WT MesoCAR TnMUC1Brdige			Jeko WT MesoCAR CD19Bridge
2	1	1	1	1	1	1	1	1	1
4	1.06689	1.06225	1.08453	1.08471	1.08592	1.08663	1.08186	1.08852	1.09363
6	1.14042	1.14342	1.16924	1.16101	1.16872	1.16665	1.15967	1.16306	1.17806
8	1.21438	1.22456	1.24908	1.2244	1.24647	1.23616	1.22464	1.21829	1.24694
10	1.28134	1.30439	1.33937	1.28246	1.31024	1.29942	1.28648	1.25533	1.30648
12	1.35547	1.39288	1.43147	1.33596	1.36197	1.36469	1.35474	1.29148	1.36512
14	1.42539	1.48778	1.52446	1.38222	1.41979	1.40695	1.42828	1.32434	1.41892
16	1.49258	1.57904	1.62972	1.43179	1.46652	1.46143	1.50343	1.34246	1.46741
18	1.57027	1.67339	1.7335	1.47381	1.51272	1.50508	1.57027	1.36931	1.51886
20	1.63634	1.77439	1.83131	1.51766	1.55149	1.54815	1.6311	1.38579	1.56771
22	1.71229	1.86823	1.93594	1.55884	1.59614	1.58736	1.68344	1.4114	1.61944
24	1.77211	1.96327	2.03256	1.60125	1.64642	1.62223	1.73466	1.43267	1.65432
26	1.84568	2.05803	2.13478	1.6407	1.69401	1.65419	1.78659	1.45176	1.69851
28	1.92019	2.15498	2.24235	1.65301	1.71864	1.66423	1.81437	1.43267	1.72246
30	1.96789	2.23357	2.31929	1.67116	1.76543	1.67008	1.85397	1.45341	1.77379
32	2.0481	2.3388	2.41507	1.71241	1.81372	1.70564	1.89389	1.47743	1.81446
34	2.13558	2.44746	2.51187	1.74772	1.85525	1.74036	1.94155	1.49982	1.85103
36	2.21451	2.56138	2.61763	1.79843	1.90516	1.78318	1.98112	1.52329	1.89641
38	2.30157	2.66362	2.70919	1.83859	1.95719	1.82153	2.02387	1.5471	1.93003
40	2.39091	2.77734	2.81479	1.88002	2.00722	1.86041	2.06553	1.57482	1.97105
42	2.4715	2.88052	2.91442	1.93026	2.05519	1.90287	2.10799	1.58678	2.01497
44	2.57022	2.98834	3.01469	1.98095	2.10619	1.9454	2.15124	1.62616	2.05172
46	2.64933	3.10186	3.09919	2.02224	2.16386	1.99675	2.1883	1.65065	2.08816
48	2.73279	3.20988	3.19173	2.07023	2.20631	2.03743	2.22758	1.66958	2.13457
50	2.81647	3.31408	3.27678	2.112	2.25125	2.07995	2.26965	1.69731	2.16554
52	2.8899	3.41245	3.3603	2.16307	2.30062	2.11776	2.30594	1.71589	2.19344
54	2.96557	3.49187	3.44234	2.21321	2.34526	2.16363	2.34026	1.75023	2.23222
56	3.03405	3.5706	3.51438	2.30697	2.38485	2.2566	2.37337	1.78235	2.17546
58	3.08741	3.64365	3.59502	2.36881	2.44692	2.25769	2.41569	1.80338	2.17502
60	3.15416	3.73479	3.66158	2.42227	2.49575	2.29958	2.46572	1.82565	2.21263
62	3.21966	3.7971	3.73901	2.46306	2.54759	2.39937	2.4968	1.86499	2.30374
64	3.28305	3.88171	3.80719	2.51219	2.5939	2.38165	2.53292	1.8953	2.28986
66	3.35307	3.94987	3.86735	2.55849	2.64305	2.43526	2.57083	1.93212	2.33079
68	3.41529	4.02468	3.93364	2.61396	2.69155	2.47141	2.61308	1.96733	2.36709
70	3.46911	4.09191	3.99671	2.66369	2.73735	2.52683	2.64827	1.99539	2.40356
72	3.53618	4.15804	4.0618	2.71131	2.78304	2.56192	2.69897	2.03543	2.44375
74	3.5912	4.21201	4.11513	2.76894	2.83616	2.61127	2.74408	2.06436	2.47707
76	3.66129	4.28204	4.17928	2.80666	2.8678	2.65167	2.77304	2.09967	2.52435
78	3.70397	4.33826	4.22221	2.85804	2.92103	2.69442	2.81431	2.14724	2.5612
80	3.76499	4.40098	4.27135	2.90894	2.97229	2.73993	2.85596	2.18218	2.60218
82	3.82135	4.45573	4.31857	2.94872	3.00423	2.77823	2.89979	2.21867	2.64045
84	3.87139	4.48907	4.37311	2.99849	3.0648	2.81172	2.94688	2.25605	2.67141
86	3.91664	4.53374	4.41496	3.04976	3.10256	2.84853	2.98104	2.30033	2.70406
88	3.96866	4.57906	4.45312	3.0413	3.16072	2.88146	3.0312	2.33991	2.74489
90	4.02819	4.61264	4.48746	3.09005	3.13748	2.89997	3.07276	2.38108	2.77023
92	3.99927	4.65764	4.51826	3.13452	3.21269	2.94164	3.11585	2.42853	2.81708
94	4.02513	4.68561	4.55758	3.16702	3.2201	2.96734	3.14921	2.4612	2.85928
	4.08553	4.73756	4.57616	3.19291	3.24473	2.98549	3.18312	2.50141	2.8516
Figure 3k
Normalized Jeko-1 GFP signal vs CD19 molecules
CD19 molecules	Mean	SD	N
171.939	1.58407	0.079201	3
269.644	0.616672	0.227035	3
338.42	1.5742	0.05026	3
851.658	0.28283	0.042463	3
4972.62	0.117755	0.019454	3
Figure 3m
Normalized Jeko-1 GFP signal against CD19 molecules
CD19 molecule	Donor #1			Donor #4
171.939	3.37237	3.66219	2.99649	2.57814	3.21506	2.97502
338.42	3.75564	3.91561	3.86723	3.25445	3.15208	3.08857
851.658	2.78845	2.59221	2.66817	2.38813	2.18923	2.07159
4972.62	1.58063	1.39762	1.6284	2.00308	1.84845	1.90317

## Sheet: Source Data Figure 4
Figure 4b
H-index for HPA staining
PDAC	Normal
173.786	207.628
197.872	71.0402
180.115	67.0252
201.351	20.9451
70.4251	73.7779
78.0841	152.118
104.386	107.977
67.7043
135.027
203.14
277.15
280.974
90.3685
276.039
247.69
104.557
192.571
288.929
92.6092
110.487
160.354
102.679
84.8392
152.901
114.404
97.5225
184.445
226.527
135.905
129.592
107.859
Figure 4f
% Bound cells - Cell aviditiy
Capan-2 wild-type (Low Tn antigen)
pN	Untransduced			HPAx1			HPAx2			HPAx3
0	100	100	100	100	100	100	100	100	100	100	100	100
1.33333	100	100	100	100	100	100	100	100	100	100	100	100
2.66667	100	100	100	100	100	100	100	100	100	100	100	100
4	100	100	100	100	100	100	100	100	100	100	100	100
5.33333	100	100	100	100	100	100	100	100	100	100	100	100
6.66667	100	100	100	100	100	100	100	100	100	100	100	100
8	100	100	100	100	100	100	100	100	100	100	100	100
9.33333	100	100	100	100	100	100	99.7567	100	100	100	100	100
10.6667	99.6139	99.6865	100	100	100	99.3711	99.7567	99.3197	98.718	100	99.5413	100
12	99.2278	99.0596	99.8138	100	100	96.8554	99.7567	98.6395	98.2906	99.115	98.1651	100
13.3333	97.2973	96.8652	98.8827	99.0476	97.6471	94.3396	99.5134	97.9592	95.7265	98.2301	97.2477	100
14.6667	95.3668	94.9843	98.6965	96.1905	97.0588	93.0818	99.2701	96.5986	94.8718	98.2301	96.3303	99.2278
16	92.278	91.5361	96.648	96.1905	95.2941	93.0818	98.5401	95.2381	92.735	98.2301	94.0367	98.0695
17.3333	90.7336	89.0282	94.9721	94.2857	94.7059	91.195	97.8102	94.5578	89.7436	98.2301	91.2844	97.6834
18.6667	88.8031	85.8934	93.6685	92.3809	94.7059	88.6792	96.837	91.1565	86.7521	95.5752	88.0734	97.6834
20	87.2587	82.4451	92.1788	92.3809	93.5294	88.0503	96.3504	89.7959	84.6154	92.9203	85.3211	96.139
21.3333	84.556	78.9969	90.8752	90.4762	91.7647	85.5346	94.8905	87.7551	83.3333	90.2655	83.4862	95.7529
22.6667	83.3977	76.8025	89.013	89.5238	90.5882	83.0189	94.6472	87.7551	82.0513	90.2655	81.6514	94.5946
24	83.0116	74.9216	88.2682	88.5714	89.4118	81.1321	93.9173	86.3946	81.1966	90.2655	80.7339	94.2085
25.3333	82.6255	73.3542	86.0335	87.6191	88.2353	77.9874	92.944	83.6735	79.9145	88.4956	78.4404	93.8224
26.6667	80.695	70.5329	84.73	87.6191	84.1176	75.4717	92.7007	83.6735	77.7778	87.6106	77.5229	93.4363
28	79.5367	67.0846	83.9851	87.6191	82.9412	75.4717	92.4574	82.3129	77.7778	87.6106	76.6055	92.6641
29.3333	79.1506	65.5172	82.8678	87.6191	78.2353	73.5849	90.5109	79.5918	77.3504	86.7257	76.1468	92.278
30.6667	77.9923	63.9498	81.1918	86.6667	77.6471	72.327	90.2676	78.9116	76.4957	85.8407	73.3945	92.278
32	76.834	62.3824	80.0745	85.7143	75.2941	71.6981	89.2944	77.551	74.7863	85.8407	72.9358	91.5058
33.3333	72.973	60.815	79.3296	82.8571	72.9412	69.1824	88.0779	75.5102	73.0769	83.1858	71.5596	90.7336
34.6667	72.973	60.1881	79.3296	82.8571	72.9412	69.1824	87.5912	75.5102	72.6496	83.1858	71.5596	90.3475
36	72.973	59.8746	78.9572	82.8571	72.9412	68.5535	87.5912	73.4694	72.2222	83.1858	70.1835	89.1892
37.3333	72.973	59.2477	78.0261	82.8571	72.3529	67.9245	86.8613	72.7891	71.7949	83.1858	70.1835	89.1892
38.6667	72.973	58.6207	77.4674	82.8571	71.7647	67.2956	86.618	72.7891	70.9402	83.1858	69.2661	89.1892
40	72.973	57.9937	77.095	82.8571	70	67.2956	86.3747	72.7891	70.0855	83.1858	68.8073	88.8031
41.3333	72.973	57.9937	76.5363	81.9048	69.4118	67.2956	85.8881	72.1088	69.6581	82.3009	68.3486	88.8031
42.6667	72.973	57.3668	76.1639	81.9048	69.4118	66.6667	85.6448	72.1088	69.2308	81.4159	68.3486	88.417
44	72.973	57.0533	75.7914	81.9048	67.6471	66.6667	85.4015	72.1088	69.2308	81.4159	67.8899	88.417
45.3333	72.973	56.7398	75.7914	81.9048	67.6471	66.6667	85.4015	71.4286	69.2308	81.4159	67.8899	87.6448
46.6667	72.973	56.1129	75.6052	81.9048	67.6471	65.4088	85.4015	71.4286	69.2308	81.4159	67.4312	87.6448
48	72.973	55.7994	75.6052	81.9048	67.0588	65.4088	85.1582	71.4286	68.3761	81.4159	67.4312	87.2587
49.3333	72.973	55.4859	75.2328	81.9048	67.0588	65.4088	84.6715	71.4286	68.3761	81.4159	67.4312	87.2587
50.6667	72.2008	55.4859	74.8603	81.9048	67.0588	64.7799	84.6715	71.4286	68.3761	81.4159	67.4312	87.2587
52	72.2008	54.5455	74.6741	81.9048	67.0588	64.7799	84.6715	71.4286	67.9487	81.4159	66.9725	87.2587
53.3333	71.8147	54.5455	74.6741	81.9048	66.4706	64.1509	84.6715	71.4286	67.094	81.4159	66.5138	86.8726
54.6667	71.8147	54.232	74.4879	81.9048	66.4706	64.1509	84.6715	71.4286	66.6667	81.4159	66.5138	86.8726
56	71.4286	53.605	74.4879	80.9524	66.4706	64.1509	84.6715	70.7483	66.6667	81.4159	66.055	86.8726
57.3333	71.4286	53.605	74.1155	80	65.8824	64.1509	84.6715	70.7483	66.6667	81.4159	66.055	86.8726
58.6667	70.6564	53.605	73.5568	80	64.7059	64.1509	84.4282	70.7483	66.6667	81.4159	66.055	86.8726
60	70.6564	53.605	73.3706	80	64.7059	64.1509	84.4282	70.7483	66.6667	81.4159	66.055	86.4865
61.3333	70.2703	53.605	73.3706	80	64.7059	64.1509	84.4282	70.7483	66.6667	81.4159	65.5963	86.4865
62.6667	70.2703	53.605	73.3706	79.0476	64.7059	64.1509	84.4282	70.7483	66.6667	81.4159	65.1376	86.4865
64	69.8842	53.2915	73.3706	79.0476	64.7059	64.1509	84.4282	70.7483	66.6667	81.4159	65.1376	86.4865
65.3333	69.8842	52.9781	73.3706	78.0952	64.7059	63.522	84.4282	70.7483	66.6667	81.4159	65.1376	86.4865
66.6667	69.8842	52.6646	72.9981	78.0952	64.1176	63.522	83.9416	70.068	66.2393	81.4159	65.1376	86.4865
68	69.8842	52.6646	72.9981	78.0952	64.1176	63.522	83.9416	70.068	66.2393	81.4159	65.1376	86.4865
69.3333	69.8842	52.3511	72.8119	78.0952	64.1176	63.522	83.9416	70.068	66.2393	81.4159	65.1376	86.4865
70.6667	69.8842	52.3511	72.8119	78.0952	64.1176	62.8931	83.6983	70.068	66.2393	81.4159	65.1376	86.4865
72	69.8842	52.3511	72.8119	78.0952	63.5294	62.8931	83.6983	70.068	66.2393	81.4159	65.1376	86.4865
73.3333	69.4981	52.3511	72.8119	78.0952	63.5294	62.8931	83.455	70.068	65.812	81.4159	65.1376	86.4865
74.6667	68.7259	52.3511	72.6257	78.0952	63.5294	62.8931	83.2117	70.068	65.812	81.4159	65.1376	86.1004
76	68.7259	52.3511	72.4395	78.0952	63.5294	62.8931	83.2117	70.068	65.812	81.4159	65.1376	85.7143
77.3333	68.7259	52.0376	72.4395	78.0952	63.5294	62.2642	82.9684	70.068	65.812	81.4159	65.1376	85.7143
78.6667	67.5676	51.7241	72.4395	78.0952	63.5294	62.2642	82.9684	70.068	65.812	81.4159	65.1376	85.3282
80	67.5676	51.4107	72.2533	78.0952	63.5294	62.2642	82.4818	70.068	65.812	81.4159	64.6789	85.3282
81.3333	66.7954	51.0972	72.2533	78.0952	63.5294	62.2642	82.4818	70.068	65.812	81.4159	64.2202	85.3282
82.6667	66.7954	50.7837	72.2533	78.0952	63.5294	62.2642	82.4818	70.068	65.812	81.4159	64.2202	84.9421
84	66.7954	50.4702	72.2533	78.0952	63.5294	62.2642	82.2384	70.068	65.812	81.4159	64.2202	84.556
85.3333	66.7954	50.4702	72.067	78.0952	63.5294	61.6352	82.2384	70.068	65.812	81.4159	64.2202	84.556
86.6667	66.7954	50.1567	72.067	78.0952	63.5294	61.6352	82.2384	69.3878	65.812	81.4159	64.2202	84.556
88	66.7954	50.1567	71.6946	78.0952	63.5294	61.6352	81.9951	69.3878	65.812	81.4159	64.2202	84.556
89.3333	66.7954	50.1567	71.6946	78.0952	62.9412	61.6352	81.9951	69.3878	65.812	81.4159	64.2202	84.556
90.6667	66.7954	50.1567	71.5084	78.0952	62.9412	61.6352	81.9951	69.3878	65.812	81.4159	64.2202	84.1699
92	66.4093	50.1567	71.3222	78.0952	62.9412	61.6352	81.9951	69.3878	65.812	81.4159	63.7615	84.1699
93.3333	66.4093	50.1567	71.3222	78.0952	62.9412	61.6352	81.9951	69.3878	65.812	81.4159	63.7615	84.1699
94.6667	66.0232	50.1567	71.3222	78.0952	62.9412	61.6352	81.7518	69.3878	65.812	81.4159	63.7615	84.1699
96	65.6371	50.1567	71.3222	78.0952	62.9412	61.6352	81.5085	69.3878	65.812	81.4159	63.7615	84.1699
97.3333	65.6371	50.1567	71.3222	78.0952	62.9412	61.6352	81.5085	69.3878	65.812	81.4159	63.7615	84.1699
98.6667	65.6371	50.1567	71.3222	78.0952	62.9412	61.6352	81.5085	69.3878	65.812	81.4159	63.7615	84.1699
100	64.8649	50.1567	70.7635	78.0952	62.9412	61.0063	81.5085	69.3878	65.3846	80.531	63.7615	83.7838
101.333	64.8649	50.1567	70.7635	78.0952	62.9412	61.0063	81.2652	69.3878	65.3846	80.531	63.7615	83.7838
102.667	64.8649	50.1567	70.3911	78.0952	62.9412	61.0063	81.2652	69.3878	65.3846	80.531	63.3028	83.3977
104	64.4788	50.1567	70.0186	78.0952	62.9412	61.0063	81.2652	69.3878	64.9573	80.531	63.3028	83.0116
105.333	64.0927	50.1567	69.8324	77.1429	62.9412	61.0063	81.2652	69.3878	64.9573	80.531	63.3028	83.0116
106.667	64.0927	50.1567	69.8324	77.1429	62.9412	61.0063	81.2652	69.3878	64.9573	80.531	63.3028	83.0116
108	64.0927	49.5298	69.8324	77.1429	62.9412	61.0063	81.2652	69.3878	64.9573	80.531	63.3028	83.0116
109.333	64.0927	49.5298	69.6462	77.1429	62.9412	61.0063	81.2652	69.3878	64.9573	80.531	63.3028	83.0116
110.667	64.0927	49.5298	69.46	77.1429	62.9412	61.0063	81.2652	69.3878	64.9573	80.531	63.3028	83.0116
112	64.0927	49.5298	69.46	76.1905	62.9412	60.3774	81.2652	69.3878	64.9573	80.531	63.3028	83.0116
113.333	64.0927	49.5298	69.46	75.2381	62.9412	60.3774	81.0219	69.3878	64.9573	80.531	62.844	83.0116
114.667	63.7066	49.2163	69.0875	75.2381	62.9412	60.3774	81.0219	69.3878	64.9573	80.531	62.844	83.0116
116	63.7066	48.5893	68.7151	75.2381	62.9412	60.3774	80.7786	69.3878	64.9573	80.531	62.844	83.0116
117.333	63.7066	48.5893	68.5289	74.2857	62.9412	60.3774	80.5353	69.3878	64.9573	80.531	62.844	83.0116
118.667	63.3205	48.5893	67.9702	74.2857	62.9412	60.3774	80.5353	69.3878	64.9573	80.531	62.844	82.6255
120	63.3205	48.2759	67.784	74.2857	62.9412	60.3774	80.5353	69.3878	64.9573	80.531	62.844	82.6255
121.333	63.3205	47.9624	67.5978	73.3333	62.9412	60.3774	80.5353	69.3878	64.9573	78.7611	62.844	82.6255
122.667	62.9344	47.9624	67.5978	73.3333	62.3529	60.3774	80.292	69.3878	64.9573	77.8761	62.844	82.6255
124	62.5483	47.9624	67.5978	73.3333	62.3529	60.3774	80.0487	69.3878	64.5299	77.8761	62.844	82.2394
125.333	62.5483	47.9624	67.2253	73.3333	62.3529	59.7484	80.0487	69.3878	64.5299	77.8761	62.844	82.2394
126.667	62.1622	47.9624	67.2253	73.3333	62.3529	59.7484	80.0487	69.3878	64.5299	77.8761	62.844	82.2394
128	62.1622	47.9624	66.8529	73.3333	62.3529	59.7484	80.0487	69.3878	64.5299	77.8761	62.844	82.2394
129.333	62.1622	47.3354	66.8529	73.3333	62.3529	59.7484	80.0487	69.3878	64.5299	77.8761	62.844	82.2394
130.667	62.1622	47.3354	66.8529	73.3333	62.3529	59.7484	80.0487	69.3878	64.5299	76.9912	62.3853	82.2394
132	62.1622	47.3354	66.6667	73.3333	61.7647	59.7484	80.0487	69.3878	64.5299	76.9912	62.3853	82.2394
133.333	61.39	47.3354	66.6667	73.3333	61.7647	59.1195	79.8054	69.3878	64.5299	76.1062	62.3853	82.2394
134.667	61.39	47.0219	66.6667	73.3333	61.7647	58.4906	79.562	69.3878	64.5299	75.2212	62.3853	82.2394
136	61.39	47.0219	66.6667	73.3333	61.1765	58.4906	79.0754	69.3878	64.5299	75.2212	61.9266	82.2394
137.333	61.39	47.0219	66.6667	73.3333	61.1765	58.4906	79.0754	69.3878	64.5299	75.2212	61.9266	82.2394
138.667	60.6178	47.0219	66.6667	73.3333	61.1765	58.4906	79.0754	69.3878	64.5299	75.2212	61.9266	82.2394
140	60.6178	47.0219	66.6667	72.3809	61.1765	58.4906	78.5888	69.3878	64.5299	75.2212	61.9266	82.2394
141.333	60.6178	47.0219	66.6667	72.3809	61.1765	58.4906	78.5888	69.3878	64.5299	75.2212	61.9266	82.2394
142.667	60.6178	47.0219	66.6667	72.3809	61.1765	58.4906	78.5888	69.3878	64.5299	75.2212	61.9266	82.2394
144	60.6178	47.0219	66.2942	72.3809	61.1765	58.4906	78.3455	69.3878	64.5299	75.2212	61.9266	82.2394
145.333	60.6178	47.0219	65.9218	71.4286	61.1765	58.4906	78.3455	69.3878	64.1026	75.2212	61.9266	82.2394
146.667	60.6178	46.7085	65.7356	71.4286	61.1765	58.4906	78.1022	69.3878	64.1026	75.2212	61.9266	82.2394
148	60.6178	46.7085	65.5494	71.4286	61.1765	58.4906	77.8589	69.3878	64.1026	75.2212	61.9266	81.8533
149.333	60.2317	46.7085	65.3631	71.4286	61.1765	58.4906	77.8589	69.3878	64.1026	75.2212	61.9266	81.4672
150.667	59.8456	46.395	65.3631	71.4286	61.1765	58.4906	77.8589	69.3878	63.6752	74.3363	61.9266	81.4672
152	59.4595	46.0815	65.1769	71.4286	61.1765	58.4906	77.8589	69.3878	63.6752	74.3363	61.9266	81.4672
153.333	59.4595	46.0815	64.9907	71.4286	61.1765	58.4906	77.3723	69.3878	63.2479	73.4513	61.9266	81.4672
154.667	59.4595	46.0815	64.9907	71.4286	61.1765	58.4906	77.129	69.3878	63.2479	73.4513	61.9266	81.4672
156	59.4595	45.768	64.9907	71.4286	61.1765	58.4906	77.129	69.3878	63.2479	73.4513	61.9266	81.4672
157.333	59.4595	45.768	64.8045	71.4286	61.1765	58.4906	77.129	69.3878	63.2479	73.4513	61.9266	81.4672
158.667	59.4595	45.768	64.432	71.4286	61.1765	58.4906	77.129	69.3878	63.2479	73.4513	61.9266	81.4672
160	59.4595	45.768	64.432	71.4286	61.1765	58.4906	77.129	69.3878	63.2479	73.4513	61.9266	81.4672
161.333	59.4595	45.4545	64.0596	71.4286	61.1765	58.4906	77.129	69.3878	63.2479	73.4513	61.0092	81.4672
162.667	59.4595	45.4545	63.6872	71.4286	61.1765	58.4906	77.129	69.3878	62.8205	73.4513	60.5505	81.4672
164	59.4595	45.4545	63.6872	71.4286	61.1765	58.4906	77.129	69.3878	62.8205	73.4513	60.5505	81.4672
165.333	59.0734	45.4545	63.5009	71.4286	61.1765	58.4906	77.129	69.3878	62.8205	73.4513	60.5505	81.4672
166.667	58.3012	45.4545	63.3147	71.4286	61.1765	58.4906	76.8856	69.3878	62.3932	72.5664	60.5505	81.4672
168	58.3012	45.4545	63.3147	71.4286	61.1765	57.8616	76.8856	69.3878	62.3932	71.6814	60.5505	81.4672
169.333	58.3012	45.4545	62.9423	71.4286	61.1765	57.8616	76.8856	69.3878	62.3932	71.6814	60.5505	81.4672
170.667	58.3012	45.4545	62.9423	70.4762	61.1765	57.2327	76.8856	69.3878	62.3932	71.6814	60.5505	81.4672
172	58.3012	45.1411	62.7561	70.4762	61.1765	57.2327	76.8856	69.3878	62.3932	71.6814	60.5505	81.4672
173.333	58.3012	45.1411	62.5698	70.4762	61.1765	56.6038	76.8856	69.3878	62.3932	71.6814	60.5505	81.4672
174.667	58.3012	45.1411	62.3836	70.4762	61.1765	56.6038	76.8856	69.3878	62.3932	71.6814	60.5505	81.4672
176	57.9151	45.1411	62.3836	70.4762	61.1765	56.6038	76.8856	69.3878	62.3932	71.6814	60.0917	81.4672
177.333	57.9151	45.1411	62.1974	70.4762	61.1765	56.6038	76.8856	69.3878	62.3932	71.6814	60.0917	81.4672
178.667	57.9151	45.1411	62.1974	70.4762	61.1765	56.6038	76.8856	69.3878	62.3932	71.6814	60.0917	81.4672
180	57.529	45.1411	62.0112	69.5238	61.1765	56.6038	76.6423	69.3878	62.3932	71.6814	60.0917	81.4672
181.333	57.529	44.8276	61.825	69.5238	61.1765	56.6038	76.6423	69.3878	62.3932	71.6814	60.0917	81.4672
182.667	57.529	44.8276	61.825	69.5238	61.1765	56.6038	76.6423	69.3878	62.3932	70.7965	59.1743	81.4672
184	57.1429	44.8276	61.825	69.5238	61.1765	56.6038	76.6423	69.3878	62.3932	70.7965	59.1743	81.4672
185.333	57.1429	44.8276	61.6387	69.5238	61.1765	56.6038	76.6423	69.3878	62.3932	70.7965	59.1743	81.4672
186.667	57.1429	44.8276	61.4525	69.5238	61.1765	56.6038	76.6423	69.3878	62.3932	70.7965	59.1743	81.0811
188	57.1429	44.8276	61.2663	69.5238	61.1765	56.6038	76.6423	69.3878	62.3932	70.7965	59.1743	80.695
189.333	57.1429	44.8276	61.0801	69.5238	61.1765	56.6038	76.6423	69.3878	62.3932	70.7965	59.1743	80.695
190.667	57.1429	44.8276	60.7076	69.5238	61.1765	56.6038	76.399	69.3878	62.3932	70.7965	58.7156	80.3089
192	57.1429	44.8276	60.7076	68.5714	61.1765	56.6038	76.399	69.3878	62.3932	70.7965	58.7156	80.3089
193.333	57.1429	44.5141	60.7076	68.5714	61.1765	56.6038	76.399	69.3878	62.3932	70.7965	58.7156	80.3089
194.667	57.1429	44.5141	60.5214	68.5714	61.1765	56.6038	76.399	69.3878	62.3932	70.7965	58.7156	80.3089
196	57.1429	43.8871	59.9628	68.5714	61.1765	56.6038	76.399	68.7075	62.3932	70.7965	58.7156	80.3089
197.333	56.7568	43.8871	59.9628	68.5714	61.1765	56.6038	76.399	68.7075	62.3932	70.7965	58.7156	80.3089
198.667	56.7568	43.8871	59.4041	68.5714	61.1765	56.6038	76.399	68.7075	62.3932	70.7965	58.7156	80.3089
200	56.7568	43.5737	59.4041	68.5714	61.1765	55.9748	75.1825	68.0272	62.3932	69.9115	58.7156	79.9228
201.333	56.7568	43.5737	59.2179	68.5714	61.1765	55.3459	75.1825	68.0272	62.3932	69.9115	58.7156	79.9228
202.667	56.7568	43.5737	59.2179	68.5714	61.1765	55.3459	75.1825	68.0272	62.3932	69.9115	58.7156	79.9228
204	56.7568	43.5737	59.2179	68.5714	61.1765	55.3459	75.1825	68.0272	62.3932	69.9115	58.7156	79.9228
205.333	56.7568	43.5737	59.0317	68.5714	61.1765	55.3459	75.1825	68.0272	62.3932	69.9115	58.7156	79.9228
206.667	56.3707	43.5737	58.8454	68.5714	61.1765	55.3459	74.9392	68.0272	62.3932	69.9115	58.2569	79.9228
208	56.3707	43.5737	58.6592	68.5714	60.5882	55.3459	74.9392	68.0272	62.3932	69.9115	58.2569	79.9228
209.333	56.3707	43.5737	58.6592	68.5714	60.5882	55.3459	74.4526	68.0272	62.3932	69.9115	58.2569	79.9228
210.667	56.3707	43.5737	58.473	68.5714	60.5882	55.3459	74.4526	68.0272	62.3932	69.9115	58.2569	79.9228
212	56.3707	43.5737	58.473	68.5714	60.5882	55.3459	74.4526	68.0272	62.3932	69.9115	58.2569	79.9228
213.333	55.9846	43.5737	58.473	68.5714	60.5882	55.3459	74.2092	68.0272	62.3932	69.9115	58.2569	79.5367
214.667	55.9846	43.5737	58.2868	68.5714	60.5882	55.3459	73.7226	68.0272	62.3932	69.0266	58.2569	79.1506
216	55.9846	43.5737	58.2868	68.5714	60.5882	55.3459	73.7226	68.0272	62.3932	69.0266	58.2569	79.1506
217.333	55.9846	43.5737	58.1006	68.5714	60.5882	54.717	73.7226	68.0272	62.3932	69.0266	57.7982	79.1506
218.667	55.9846	43.5737	58.1006	68.5714	60.5882	54.717	73.7226	68.0272	62.3932	69.0266	57.7982	79.1506
220	55.9846	43.5737	58.1006	68.5714	60.5882	54.717	73.4793	67.3469	62.3932	69.0266	57.7982	78.7645
221.333	55.9846	43.5737	57.9143	68.5714	60	54.0881	73.4793	67.3469	62.3932	69.0266	57.7982	78.7645
222.667	55.9846	43.5737	57.9143	68.5714	59.4118	54.0881	73.4793	67.3469	62.3932	69.0266	57.7982	78.3784
224	55.9846	43.5737	57.5419	68.5714	59.4118	54.0881	73.236	67.3469	62.3932	69.0266	57.7982	77.9923
225.333	55.9846	43.5737	57.5419	68.5714	59.4118	54.0881	73.236	67.3469	62.3932	69.0266	57.7982	77.9923
226.667	55.9846	43.5737	57.5419	68.5714	59.4118	54.0881	73.236	67.3469	62.3932	69.0266	57.7982	77.9923
228	55.9846	43.5737	57.3557	68.5714	59.4118	54.0881	72.9927	67.3469	62.3932	69.0266	57.7982	77.9923
229.333	55.9846	43.5737	57.3557	68.5714	59.4118	54.0881	72.9927	67.3469	61.9658	69.0266	57.7982	77.9923
230.667	55.9846	43.5737	57.3557	68.5714	59.4118	54.0881	72.9927	67.3469	61.9658	69.0266	57.7982	77.9923
232	55.9846	43.5737	57.1695	68.5714	59.4118	54.0881	72.9927	67.3469	61.9658	69.0266	57.7982	77.9923
233.333	55.2124	43.5737	56.797	68.5714	59.4118	54.0881	72.7494	67.3469	61.1111	69.0266	57.7982	77.9923
234.667	55.2124	43.5737	56.797	68.5714	59.4118	54.0881	72.7494	67.3469	61.1111	69.0266	57.7982	77.9923
236	55.2124	43.5737	56.797	68.5714	59.4118	54.0881	72.7494	67.3469	61.1111	69.0266	57.7982	77.9923
237.333	55.2124	43.5737	56.797	67.6191	59.4118	54.0881	72.5061	67.3469	61.1111	69.0266	57.7982	77.9923
238.667	55.2124	43.5737	56.797	67.6191	58.8235	54.0881	72.0195	67.3469	61.1111	69.0266	57.7982	77.9923
240	55.2124	43.5737	56.797	67.6191	58.8235	53.4591	71.7762	67.3469	61.1111	69.0266	57.7982	77.9923
241.333	55.2124	43.5737	56.6108	67.6191	58.8235	53.4591	71.2895	67.3469	61.1111	69.0266	57.7982	77.9923
242.667	55.2124	43.5737	56.6108	67.6191	58.8235	53.4591	71.0462	67.3469	61.1111	69.0266	57.7982	77.9923
244	55.2124	43.2602	56.2384	66.6667	58.8235	53.4591	71.0462	67.3469	61.1111	69.0266	57.7982	77.9923
245.333	54.8263	43.2602	56.2384	66.6667	58.2353	53.4591	71.0462	67.3469	61.1111	69.0266	57.7982	77.9923
246.667	54.8263	43.2602	56.2384	66.6667	57.6471	53.4591	71.0462	67.3469	61.1111	68.1416	57.7982	77.9923
248	54.4402	43.2602	56.2384	66.6667	57.6471	53.4591	71.0462	67.3469	61.1111	67.2566	57.7982	77.9923
249.333	54.4402	43.2602	56.2384	66.6667	57.6471	53.4591	71.0462	67.3469	60.6838	67.2566	57.3394	77.9923
250.667	54.4402	43.2602	56.0521	66.6667	57.6471	53.4591	71.0462	67.3469	60.6838	67.2566	57.3394	77.6062
252	54.4402	43.2602	55.8659	66.6667	57.6471	53.4591	71.0462	67.3469	60.6838	67.2566	57.3394	77.6062
253.333	54.4402	43.2602	55.8659	66.6667	57.0588	53.4591	70.8029	67.3469	60.6838	67.2566	57.3394	77.6062
254.667	54.4402	42.9467	55.8659	66.6667	57.0588	53.4591	70.5596	66.6667	60.6838	67.2566	57.3394	77.6062
256	54.4402	42.9467	55.8659	66.6667	57.0588	52.8302	70.5596	66.6667	60.6838	67.2566	57.3394	77.6062
257.333	54.4402	42.9467	55.8659	66.6667	57.0588	52.2013	70.5596	66.6667	60.6838	67.2566	57.3394	77.2201
258.667	54.4402	42.9467	55.8659	66.6667	57.0588	52.2013	70.5596	66.6667	60.6838	67.2566	57.3394	77.2201
260	54.4402	42.9467	55.6797	66.6667	57.0588	52.2013	70.5596	66.6667	60.6838	66.3717	57.3394	77.2201
261.333	54.4402	42.9467	55.6797	66.6667	57.0588	52.2013	70.5596	66.6667	60.6838	66.3717	57.3394	76.834
262.667	54.4402	42.6332	55.4935	66.6667	57.0588	52.2013	70.5596	66.6667	60.6838	66.3717	57.3394	76.834
264	54.4402	42.6332	55.4935	66.6667	57.0588	52.2013	70.5596	66.6667	60.6838	66.3717	57.3394	76.834
265.333	54.4402	42.6332	55.3073	65.7143	57.0588	52.2013	70.5596	66.6667	60.6838	66.3717	57.3394	76.834
266.667	54.4402	42.6332	55.3073	65.7143	56.4706	51.5723	70.5596	66.6667	60.6838	66.3717	57.3394	76.4479
268	54.4402	42.3197	55.121	65.7143	56.4706	51.5723	70.5596	66.6667	60.6838	66.3717	57.3394	76.4479
269.333	54.4402	42.3197	54.9348	65.7143	56.4706	51.5723	70.5596	66.6667	60.6838	66.3717	56.8807	76.4479
270.667	54.4402	42.3197	54.9348	65.7143	56.4706	51.5723	70.5596	66.6667	60.6838	66.3717	56.8807	76.4479
272	54.4402	42.3197	54.9348	65.7143	56.4706	51.5723	70.5596	66.6667	60.6838	66.3717	56.8807	76.4479
273.333	54.4402	42.3197	54.7486	65.7143	56.4706	51.5723	70.5596	66.6667	60.6838	66.3717	56.8807	76.4479
274.667	54.4402	42.3197	54.7486	65.7143	56.4706	51.5723	70.5596	66.6667	60.2564	66.3717	56.8807	76.4479
276	54.4402	42.3197	54.7486	65.7143	55.8824	51.5723	70.5596	66.6667	60.2564	66.3717	56.8807	76.4479
277.333	54.4402	42.3197	54.3762	65.7143	55.8824	51.5723	70.5596	66.6667	60.2564	66.3717	56.8807	76.4479
278.667	54.4402	42.3197	54.1899	65.7143	55.8824	51.5723	70.5596	66.6667	60.2564	66.3717	56.8807	76.4479
280	54.4402	42.3197	54.0037	65.7143	55.8824	51.5723	70.5596	66.6667	60.2564	66.3717	56.8807	76.4479
281.333	54.4402	42.3197	53.8175	65.7143	55.8824	51.5723	70.5596	66.6667	60.2564	66.3717	56.8807	76.4479
282.667	54.4402	42.3197	53.6313	65.7143	55.8824	51.5723	70.5596	66.6667	59.8291	66.3717	56.8807	76.4479
284	54.4402	42.3197	53.4451	65.7143	55.2941	51.5723	70.5596	66.6667	59.8291	66.3717	56.8807	76.4479
285.333	54.4402	42.3197	53.2589	65.7143	55.2941	51.5723	70.5596	66.6667	59.8291	66.3717	56.8807	76.4479
286.667	54.4402	42.3197	53.2589	65.7143	55.2941	51.5723	70.5596	66.6667	59.8291	66.3717	56.8807	76.4479
288	54.4402	42.0063	53.0726	65.7143	55.2941	51.5723	70.5596	66.6667	59.4017	66.3717	56.8807	76.4479
289.333	54.054	42.0063	53.0726	65.7143	55.2941	51.5723	70.5596	66.6667	59.4017	66.3717	56.8807	76.4479
290.667	54.054	42.0063	53.0726	65.7143	55.2941	51.5723	70.5596	66.6667	59.4017	66.3717	56.8807	76.4479
292	54.054	42.0063	53.0726	65.7143	55.2941	51.5723	70.5596	66.6667	59.4017	66.3717	56.8807	76.4479
293.333	54.054	42.0063	53.0726	65.7143	55.2941	51.5723	70.5596	65.9864	59.4017	66.3717	56.8807	76.4479
294.667	54.054	42.0063	53.0726	65.7143	55.2941	51.5723	70.5596	65.9864	59.4017	66.3717	56.8807	76.4479
296	54.054	42.0063	52.8864	65.7143	55.2941	51.5723	70.5596	65.9864	59.4017	66.3717	56.8807	76.4479
297.333	54.054	42.0063	52.7002	65.7143	55.2941	51.5723	70.5596	65.9864	59.4017	66.3717	56.8807	76.4479
298.667	54.054	42.0063	52.7002	65.7143	54.7059	51.5723	70.3163	65.9864	59.4017	66.3717	56.8807	76.4479
300	53.2818	41.6928	52.514	65.7143	54.7059	51.5723	70.073	65.3061	58.9744	66.3717	56.8807	76.4479
301.333	52.8957	41.6928	52.514	65.7143	54.7059	51.5723	70.073	65.3061	58.9744	66.3717	56.8807	76.4479
302.667	52.8957	41.6928	52.514	65.7143	54.7059	51.5723	70.073	65.3061	58.9744	66.3717	56.8807	76.4479
304	52.5097	41.6928	52.514	65.7143	54.7059	51.5723	70.073	65.3061	58.9744	66.3717	56.8807	76.4479
305.333	52.5097	41.6928	52.514	65.7143	54.7059	51.5723	70.073	65.3061	58.9744	66.3717	56.8807	76.4479
306.667	52.1236	41.6928	52.3278	65.7143	54.7059	51.5723	69.8297	65.3061	58.9744	66.3717	56.8807	76.4479
308	51.7375	41.6928	52.1415	65.7143	54.7059	51.5723	69.8297	65.3061	58.9744	66.3717	56.8807	76.4479
309.333	51.7375	41.6928	52.1415	65.7143	54.7059	51.5723	69.8297	65.3061	58.9744	66.3717	56.8807	76.4479
310.667	51.7375	41.6928	52.1415	65.7143	54.7059	51.5723	69.8297	64.6258	58.9744	66.3717	56.8807	76.4479
312	51.7375	41.6928	52.1415	65.7143	54.7059	51.5723	69.8297	64.6258	58.9744	66.3717	56.8807	76.4479
313.333	51.7375	41.6928	52.1415	65.7143	54.7059	51.5723	69.8297	64.6258	58.9744	66.3717	56.8807	76.4479
314.667	51.7375	41.6928	52.1415	65.7143	54.7059	51.5723	69.8297	64.6258	58.9744	66.3717	56.8807	76.4479
316	51.7375	41.6928	51.9553	65.7143	54.7059	51.5723	69.8297	64.6258	58.9744	66.3717	56.8807	76.4479
317.333	51.7375	41.6928	51.9553	65.7143	54.7059	51.5723	69.5864	64.6258	58.9744	66.3717	56.8807	76.4479
318.667	51.7375	41.6928	51.9553	65.7143	54.7059	51.5723	69.5864	64.6258	58.9744	66.3717	56.8807	76.0618
320	51.7375	41.3793	51.9553	65.7143	54.1176	51.5723	69.5864	64.6258	58.9744	66.3717	56.8807	76.0618
321.333	51.7375	41.3793	51.5829	65.7143	54.1176	51.5723	69.3431	64.6258	58.9744	66.3717	56.8807	76.0618
322.667	51.7375	41.0658	51.5829	65.7143	54.1176	51.5723	69.3431	64.6258	58.9744	66.3717	56.8807	76.0618
324	51.7375	41.0658	51.3967	65.7143	54.1176	51.5723	69.3431	63.9456	58.9744	66.3717	56.8807	76.0618
325.333	51.7375	41.0658	51.3967	65.7143	54.1176	51.5723	69.3431	63.9456	58.9744	66.3717	56.422	76.0618
326.667	51.7375	41.0658	51.2104	65.7143	54.1176	51.5723	69.3431	63.2653	58.9744	66.3717	56.422	76.0618
328	51.3513	41.0658	51.2104	64.7619	54.1176	51.5723	69.3431	63.2653	58.9744	66.3717	56.422	76.0618
329.333	51.3513	41.0658	51.2104	64.7619	54.1176	51.5723	69.3431	63.2653	58.9744	66.3717	56.422	76.0618
330.667	51.3513	41.0658	51.2104	64.7619	54.1176	51.5723	69.3431	63.2653	58.9744	66.3717	56.422	76.0618
332	51.3513	41.0658	51.2104	64.7619	54.1176	51.5723	69.0998	63.2653	58.9744	66.3717	56.422	76.0618
333.333	51.3513	40.7523	51.2104	63.8095	54.1176	51.5723	69.0998	63.2653	58.547	66.3717	55.9633	76.0618
334.667	51.3513	40.7523	51.2104	63.8095	54.1176	51.5723	69.0998	63.2653	58.547	66.3717	55.9633	76.0618
336	51.3513	40.7523	51.2104	63.8095	54.1176	51.5723	69.0998	63.2653	58.547	66.3717	55.9633	76.0618
337.333	51.3513	40.7523	51.2104	63.8095	54.1176	51.5723	69.0998	63.2653	58.547	66.3717	55.9633	76.0618
338.667	51.3513	40.7523	51.2104	63.8095	54.1176	51.5723	69.0998	63.2653	58.547	66.3717	55.9633	76.0618
340	51.3513	40.7523	51.2104	63.8095	54.1176	51.5723	69.0998	63.2653	58.1197	66.3717	55.9633	76.0618
341.333	51.3513	40.7523	51.2104	63.8095	54.1176	51.5723	69.0998	62.585	58.1197	66.3717	55.9633	76.0618
342.667	51.3513	40.7523	51.2104	63.8095	54.1176	51.5723	69.0998	62.585	58.1197	66.3717	55.9633	76.0618
344	50.5791	40.7523	51.2104	63.8095	54.1176	51.5723	69.0998	62.585	58.1197	66.3717	55.9633	76.0618
345.333	50.5791	40.7523	51.2104	63.8095	54.1176	51.5723	69.0998	62.585	57.6923	66.3717	55.9633	76.0618
346.667	50.5791	40.7523	51.2104	63.8095	54.1176	51.5723	69.0998	62.585	57.6923	66.3717	55.9633	76.0618
348	50.5791	40.7523	51.0242	63.8095	54.1176	51.5723	69.0998	62.585	57.6923	66.3717	55.9633	76.0618
349.333	50.5791	40.7523	51.0242	63.8095	53.5294	51.5723	69.0998	62.585	57.6923	66.3717	55.9633	76.0618
350.667	50.5791	40.7523	50.838	63.8095	53.5294	51.5723	69.0998	62.585	57.6923	66.3717	55.9633	76.0618
352	50.5791	40.7523	50.838	63.8095	53.5294	51.5723	69.0998	62.585	57.6923	66.3717	55.9633	76.0618
353.333	50.5791	40.4389	50.6518	63.8095	53.5294	51.5723	68.8564	62.585	57.6923	66.3717	55.9633	76.0618
354.667	50.5791	40.4389	50.6518	63.8095	53.5294	51.5723	68.8564	62.585	57.6923	66.3717	55.9633	76.0618
356	50.5791	40.4389	50.6518	63.8095	53.5294	51.5723	68.8564	62.585	57.6923	66.3717	55.9633	76.0618
357.333	50.5791	40.4389	50.6518	63.8095	53.5294	51.5723	68.8564	62.585	57.6923	66.3717	55.9633	76.0618
358.667	50.5791	40.4389	50.6518	63.8095	53.5294	51.5723	68.8564	62.585	57.6923	66.3717	55.9633	76.0618
360	50.5791	40.1254	50.4656	63.8095	53.5294	51.5723	68.8564	62.585	57.265	66.3717	55.5046	76.0618
361.333	50.5791	40.1254	50.4656	63.8095	53.5294	51.5723	68.8564	62.585	57.265	66.3717	55.5046	76.0618
362.667	50.5791	40.1254	50.2793	63.8095	53.5294	51.5723	68.8564	62.585	57.265	66.3717	55.5046	76.0618
364	50.5791	40.1254	49.9069	63.8095	53.5294	51.5723	68.8564	62.585	57.265	66.3717	55.5046	76.0618
365.333	50.5791	40.1254	49.7207	63.8095	53.5294	51.5723	68.8564	62.585	57.265	66.3717	55.5046	76.0618
366.667	50.193	40.1254	49.5344	63.8095	53.5294	51.5723	68.6131	62.585	57.265	66.3717	55.5046	76.0618
368	50.193	40.1254	49.3482	63.8095	53.5294	51.5723	68.6131	62.585	57.265	66.3717	55.0459	76.0618
369.333	50.193	40.1254	49.3482	63.8095	53.5294	51.5723	68.6131	62.585	57.265	66.3717	55.0459	76.0618
370.667	50.193	40.1254	49.3482	63.8095	53.5294	51.5723	68.6131	62.585	57.265	66.3717	55.0459	76.0618
372	50.193	40.1254	49.3482	63.8095	53.5294	51.5723	68.6131	62.585	57.265	66.3717	55.0459	76.0618
373.333	50.193	40.1254	49.3482	63.8095	53.5294	51.5723	68.6131	62.585	57.265	66.3717	55.0459	76.0618
374.667	50.193	40.1254	49.162	63.8095	53.5294	51.5723	68.3698	62.585	57.265	66.3717	55.0459	76.0618
376	50.193	40.1254	49.162	63.8095	52.9412	51.5723	68.3698	62.585	57.265	66.3717	55.0459	76.0618
377.333	50.193	40.1254	49.162	63.8095	52.3529	51.5723	68.3698	62.585	57.265	66.3717	55.0459	76.0618
378.667	50.193	40.1254	49.162	63.8095	52.3529	51.5723	68.3698	62.585	57.265	66.3717	55.0459	76.0618
380	50.193	40.1254	48.9758	63.8095	52.3529	51.5723	68.3698	61.9048	57.265	66.3717	55.0459	76.0618
381.333	50.193	40.1254	48.9758	63.8095	52.3529	51.5723	68.1265	61.9048	57.265	66.3717	55.0459	76.0618
382.667	50.193	40.1254	48.9758	63.8095	52.3529	51.5723	68.1265	61.9048	57.265	66.3717	55.0459	76.0618
384	50.193	40.1254	48.9758	63.8095	52.3529	51.5723	68.1265	61.9048	57.265	66.3717	55.0459	76.0618
385.333	49.807	40.1254	48.9758	63.8095	52.3529	51.5723	68.1265	61.9048	57.265	66.3717	55.0459	76.0618
386.667	49.807	40.1254	48.7896	63.8095	52.3529	51.5723	68.1265	61.9048	57.265	65.4867	55.0459	75.6757
388	49.807	40.1254	48.7896	63.8095	52.3529	51.5723	68.1265	61.9048	57.265	65.4867	55.0459	75.2896
389.333	49.807	40.1254	48.6033	63.8095	52.3529	51.5723	67.8832	61.9048	56.8376	65.4867	55.0459	75.2896
390.667	49.807	40.1254	48.6033	63.8095	52.3529	51.5723	67.8832	61.9048	56.8376	65.4867	55.0459	75.2896
392	49.807	40.1254	48.6033	63.8095	52.3529	51.5723	67.6399	61.2245	56.8376	65.4867	55.0459	75.2896
393.333	49.807	40.1254	48.6033	63.8095	52.3529	51.5723	67.6399	61.2245	56.8376	65.4867	55.0459	75.2896
394.667	49.807	40.1254	48.6033	63.8095	52.3529	51.5723	67.6399	61.2245	56.8376	65.4867	55.0459	75.2896
396	49.807	39.8119	48.6033	63.8095	52.3529	51.5723	67.6399	61.2245	56.8376	65.4867	55.0459	75.2896
397.333	49.807	39.8119	48.6033	63.8095	52.3529	51.5723	67.6399	61.2245	56.8376	65.4867	55.0459	75.2896
398.667	49.4209	39.8119	48.6033	63.8095	52.3529	51.5723	67.6399	61.2245	56.8376	65.4867	55.0459	75.2896
400	49.4209	39.8119	48.4171	62.8571	52.3529	51.5723	67.6399	61.2245	56.8376	65.4867	54.5872	75.2896
401.333	49.4209	39.8119	48.4171	62.8571	52.3529	51.5723	67.6399	61.2245	56.8376	65.4867	54.5872	75.2896
402.667	49.4209	39.8119	48.4171	62.8571	52.3529	51.5723	67.6399	61.2245	56.8376	65.4867	54.5872	75.2896
404	49.4209	39.8119	48.4171	62.8571	52.3529	51.5723	67.6399	61.2245	56.8376	65.4867	54.5872	75.2896
405.333	49.4209	39.4984	48.4171	62.8571	52.3529	51.5723	67.6399	61.2245	56.8376	65.4867	54.5872	75.2896
406.667	49.4209	39.4984	48.4171	62.8571	52.3529	51.5723	67.6399	61.2245	56.8376	65.4867	54.5872	75.2896
408	49.0348	39.4984	48.4171	62.8571	52.3529	51.5723	67.6399	61.2245	56.8376	65.4867	54.5872	75.2896
409.333	49.0348	39.4984	48.4171	62.8571	52.3529	51.5723	67.6399	61.2245	56.8376	65.4867	54.5872	75.2896
410.667	49.0348	39.185	48.4171	62.8571	52.3529	50.9434	67.6399	61.2245	56.8376	65.4867	54.5872	75.2896
412	49.0348	39.185	48.4171	62.8571	52.3529	50.9434	67.6399	61.2245	56.8376	65.4867	54.5872	75.2896
413.333	49.0348	39.185	48.4171	62.8571	52.3529	50.9434	67.6399	61.2245	56.8376	65.4867	54.5872	75.2896
414.667	49.0348	39.185	48.4171	62.8571	51.7647	50.9434	67.3966	61.2245	56.8376	65.4867	54.5872	75.2896
416	49.0348	39.185	48.4171	62.8571	51.7647	50.9434	67.3966	61.2245	56.8376	65.4867	54.5872	75.2896
417.333	49.0348	39.185	48.2309	62.8571	51.7647	50.9434	67.3966	61.2245	56.8376	65.4867	54.5872	75.2896
418.667	49.0348	39.185	48.2309	62.8571	51.7647	50.9434	67.1533	61.2245	56.8376	65.4867	54.5872	75.2896
420	49.0348	38.8715	48.2309	62.8571	51.7647	50.9434	67.1533	61.2245	56.8376	65.4867	54.5872	75.2896
421.333	49.0348	38.8715	48.2309	61.9048	51.7647	50.9434	66.91	61.2245	56.8376	65.4867	54.5872	74.9035
422.667	49.0348	38.8715	48.0447	61.9048	51.7647	50.9434	66.6667	61.2245	56.8376	65.4867	54.5872	74.9035
424	49.0348	38.558	48.0447	61.9048	51.7647	50.9434	66.6667	61.2245	56.8376	65.4867	54.5872	74.9035
425.333	49.0348	38.558	48.0447	61.9048	51.7647	50.9434	66.6667	61.2245	56.8376	65.4867	54.5872	74.9035
426.667	49.0348	38.558	47.8585	61.9048	51.7647	50.9434	66.6667	61.2245	56.8376	65.4867	54.5872	74.9035
428	49.0348	38.558	47.8585	61.9048	51.7647	50.9434	66.6667	61.2245	56.8376	65.4867	54.5872	74.9035
429.333	49.0348	38.558	47.8585	61.9048	51.7647	50.9434	66.6667	61.2245	56.8376	65.4867	54.5872	74.9035
430.667	49.0348	38.558	47.8585	61.9048	51.7647	50.9434	66.6667	61.2245	56.8376	65.4867	54.5872	74.9035
432	49.0348	38.558	47.8585	61.9048	51.7647	50.9434	66.6667	61.2245	56.8376	65.4867	54.5872	74.9035
433.333	49.0348	38.558	47.2998	61.9048	51.1765	50.9434	66.4234	61.2245	56.8376	65.4867	54.5872	74.5174
434.667	49.0348	38.558	46.9274	61.9048	51.1765	50.9434	66.4234	61.2245	56.8376	65.4867	54.1284	74.1313
436	49.0348	38.558	46.7411	61.9048	51.1765	50.9434	65.9367	61.2245	56.8376	65.4867	54.1284	74.1313
437.333	49.0348	38.558	46.7411	61.9048	51.1765	50.9434	65.9367	61.2245	56.8376	65.4867	54.1284	74.1313
438.667	49.0348	38.558	46.5549	61.9048	51.1765	50.9434	65.9367	61.2245	56.8376	65.4867	54.1284	74.1313
440	49.0348	38.558	46.5549	61.9048	51.1765	50.9434	65.9367	61.2245	56.8376	65.4867	54.1284	73.7452
441.333	49.0348	38.558	46.5549	61.9048	51.1765	50.9434	65.6934	61.2245	56.8376	65.4867	54.1284	73.7452
442.667	49.0348	38.558	46.5549	61.9048	51.1765	50.9434	65.6934	61.2245	56.8376	65.4867	53.6697	73.7452
444	49.0348	38.558	46.5549	61.9048	51.1765	50.9434	65.6934	61.2245	56.8376	65.4867	53.211	73.7452
445.333	49.0348	38.558	46.5549	61.9048	51.1765	50.9434	65.6934	61.2245	56.8376	65.4867	53.211	73.7452
446.667	49.0348	38.558	46.5549	61.9048	51.1765	50.9434	65.6934	61.2245	56.8376	65.4867	53.211	73.7452
448	48.6487	38.558	46.5549	61.9048	51.1765	50.9434	65.6934	61.2245	56.8376	65.4867	53.211	73.7452
449.333	48.6487	38.558	46.5549	61.9048	51.1765	50.9434	65.6934	61.2245	56.8376	65.4867	53.211	73.7452
450.667	48.6487	38.558	46.5549	61.9048	51.1765	50.9434	65.6934	61.2245	56.8376	65.4867	52.7523	73.7452
452	48.6487	38.558	46.1825	61.9048	51.1765	50.9434	65.6934	61.2245	56.8376	65.4867	52.7523	73.7452
453.333	48.6487	38.558	46.1825	61.9048	50.5882	50.9434	65.6934	61.2245	56.8376	65.4867	52.7523	73.7452
454.667	48.6487	38.558	46.1825	61.9048	50.5882	50.9434	65.6934	61.2245	56.8376	64.6018	52.7523	73.3591
456	48.2625	38.558	46.1825	61.9048	50.5882	50.9434	65.6934	61.2245	56.8376	64.6018	52.7523	73.3591
457.333	48.2625	38.558	46.1825	61.9048	50.5882	50.9434	65.4501	61.2245	56.8376	64.6018	52.7523	73.3591
458.667	48.2625	38.558	46.1825	61.9048	50.5882	50.9434	65.4501	61.2245	56.8376	64.6018	52.7523	73.3591
460	47.8764	38.558	45.9963	61.9048	50.5882	50.9434	65.4501	61.2245	56.8376	64.6018	52.7523	73.3591
461.333	47.8764	38.558	45.8101	61.9048	50.5882	50.9434	65.4501	61.2245	56.8376	64.6018	52.7523	73.3591
462.667	47.8764	38.558	45.8101	60.9524	50.5882	50.9434	65.4501	61.2245	56.8376	64.6018	52.7523	73.3591
464	47.8764	38.558	45.8101	60.9524	50.5882	50.9434	65.4501	61.2245	56.8376	64.6018	52.7523	73.3591
465.333	47.8764	38.558	45.8101	60.9524	50.5882	50.9434	65.2068	61.2245	56.8376	64.6018	52.7523	72.973
466.667	47.8764	38.558	45.4376	60.9524	50.5882	50.9434	65.2068	61.2245	56.8376	64.6018	52.7523	72.973
468	47.8764	38.558	45.4376	60.9524	50.5882	50.9434	65.2068	61.2245	56.8376	64.6018	52.7523	72.973
469.333	47.8764	38.2445	45.4376	60.9524	50	50.9434	65.2068	61.2245	56.8376	64.6018	52.7523	72.973
470.667	47.8764	38.2445	45.4376	60.9524	50	50.9434	65.2068	61.2245	56.8376	64.6018	52.7523	72.5869
472	47.4903	38.2445	45.2514	60.9524	50	50.9434	65.2068	61.2245	56.8376	64.6018	52.2936	72.5869
473.333	47.4903	38.2445	45.2514	60.9524	50	50.9434	65.2068	61.2245	56.8376	64.6018	52.2936	72.5869
474.667	47.4903	38.2445	45.2514	60.9524	50	50.9434	65.2068	61.2245	56.8376	64.6018	52.2936	72.5869
476	47.4903	38.2445	45.2514	60.9524	50	50.9434	65.2068	61.2245	56.8376	64.6018	52.2936	72.5869
477.333	47.4903	38.2445	45.2514	60.9524	50	50.9434	65.2068	61.2245	56.8376	64.6018	52.2936	72.5869
478.667	47.4903	38.2445	45.2514	60.9524	50	50.9434	65.2068	61.2245	56.8376	64.6018	52.2936	72.5869
480	47.4903	38.2445	45.2514	60.9524	50	50.3145	65.2068	61.2245	56.8376	64.6018	52.2936	72.5869
481.333	47.4903	37.931	45.2514	60.9524	50	50.3145	65.2068	61.2245	56.8376	64.6018	52.2936	72.5869
482.667	47.4903	37.931	45.2514	60.9524	50	50.3145	65.2068	60.5442	56.8376	64.6018	52.2936	72.5869
484	47.4903	37.931	45.2514	60.9524	50	50.3145	65.2068	60.5442	56.8376	64.6018	52.2936	72.5869
485.333	47.4903	37.931	45.2514	60.9524	49.4118	50.3145	65.2068	60.5442	56.4103	64.6018	52.2936	72.5869
486.667	47.4903	37.931	45.2514	60.9524	49.4118	50.3145	65.2068	60.5442	56.4103	64.6018	52.2936	72.5869
488	47.4903	37.931	45.2514	60.9524	49.4118	50.3145	65.2068	60.5442	56.4103	64.6018	52.2936	72.5869
489.333	47.1043	37.931	45.2514	60.9524	49.4118	50.3145	65.2068	60.5442	56.4103	64.6018	52.2936	72.5869
490.667	47.1043	37.6176	45.0652	60.9524	49.4118	50.3145	65.2068	60.5442	56.4103	64.6018	52.2936	72.5869
492	47.1043	37.6176	45.0652	60.9524	49.4118	50.3145	64.9635	60.5442	56.4103	64.6018	52.2936	72.5869
493.333	47.1043	37.3041	45.0652	60.9524	49.4118	50.3145	64.9635	60.5442	56.4103	64.6018	52.2936	72.5869
494.667	47.1043	37.3041	45.0652	60.9524	49.4118	50.3145	64.9635	60.5442	56.4103	64.6018	52.2936	72.5869
496	47.1043	36.9906	45.0652	60.9524	49.4118	50.3145	64.9635	60.5442	56.4103	64.6018	52.2936	72.5869
497.333	47.1043	36.9906	45.0652	60.9524	49.4118	50.3145	64.9635	60.5442	56.4103	64.6018	52.2936	72.5869
498.667	47.1043	36.6771	45.0652	60.9524	49.4118	50.3145	64.9635	60.5442	56.4103	64.6018	52.2936	72.5869
500	47.1043	36.6771	44.879	60	49.4118	50.3145	64.9635	60.5442	56.4103	64.6018	52.2936	72.5869
501.333	47.1043	36.6771	44.879	60	49.4118	50.3145	64.9635	60.5442	56.4103	64.6018	52.2936	72.5869
502.667	47.1043	36.6771	44.879	60	49.4118	50.3145	64.9635	60.5442	56.4103	64.6018	52.2936	72.5869
504	47.1043	36.6771	44.879	60	49.4118	50.3145	64.9635	60.5442	56.4103	64.6018	52.2936	72.5869
505.333	47.1043	36.6771	44.879	60	49.4118	50.3145	64.9635	60.5442	56.4103	64.6018	52.2936	72.5869
506.667	47.1043	36.3636	44.6927	60	49.4118	50.3145	64.9635	60.5442	56.4103	64.6018	52.2936	72.5869
508	47.1043	36.3636	44.6927	60	49.4118	50.3145	64.9635	60.5442	56.4103	64.6018	52.2936	72.5869
509.333	47.1043	36.3636	44.6927	60	49.4118	50.3145	64.9635	60.5442	56.4103	64.6018	52.2936	72.5869
510.667	47.1043	36.3636	44.5065	60	49.4118	50.3145	64.9635	60.5442	56.4103	64.6018	51.8349	72.2008
512	47.1043	36.3636	44.5065	60	49.4118	50.3145	64.9635	60.5442	56.4103	64.6018	51.8349	72.2008
513.333	47.1043	36.3636	44.5065	60	49.4118	50.3145	64.9635	60.5442	56.4103	64.6018	51.8349	72.2008
514.667	47.1043	36.3636	44.5065	60	49.4118	50.3145	64.9635	60.5442	56.4103	64.6018	51.8349	72.2008
516	47.1043	36.3636	44.5065	60	49.4118	50.3145	64.7202	60.5442	56.4103	64.6018	51.8349	72.2008
517.333	47.1043	36.3636	44.5065	60	49.4118	50.3145	64.7202	60.5442	56.4103	64.6018	51.8349	72.2008
518.667	47.1043	36.3636	44.5065	60	49.4118	50.3145	64.7202	60.5442	56.4103	64.6018	51.8349	72.2008
520	47.1043	36.3636	44.3203	60	49.4118	50.3145	64.7202	60.5442	56.4103	64.6018	51.8349	72.2008
521.333	47.1043	36.3636	44.3203	60	49.4118	50.3145	64.7202	60.5442	56.4103	64.6018	51.8349	72.2008
522.667	47.1043	36.3636	44.1341	60	49.4118	50.3145	64.7202	60.5442	56.4103	64.6018	51.8349	72.2008
524	47.1043	36.3636	44.1341	60	49.4118	50.3145	64.7202	60.5442	56.4103	64.6018	51.8349	72.2008
525.333	47.1043	36.0502	44.1341	60	49.4118	50.3145	64.7202	60.5442	56.4103	64.6018	51.8349	72.2008
526.667	47.1043	36.0502	44.1341	60	49.4118	50.3145	64.7202	60.5442	56.4103	64.6018	51.8349	72.2008
528	47.1043	36.0502	44.1341	60	49.4118	50.3145	64.7202	60.5442	56.4103	64.6018	51.8349	72.2008
529.333	47.1043	36.0502	44.1341	60	49.4118	50.3145	64.7202	60.5442	56.4103	64.6018	51.8349	72.2008
530.667	47.1043	36.0502	44.1341	60	49.4118	50.3145	64.7202	60.5442	56.4103	64.6018	51.8349	72.2008
532	47.1043	36.0502	43.9479	60	49.4118	50.3145	64.7202	60.5442	56.4103	64.6018	51.8349	72.2008
533.333	47.1043	36.0502	43.203	60	49.4118	50.3145	64.7202	60.5442	56.4103	64.6018	51.8349	72.2008
534.667	47.1043	36.0502	43.203	60	49.4118	50.3145	64.7202	60.5442	56.4103	64.6018	51.8349	72.2008
536	47.1043	36.0502	43.203	60	49.4118	50.3145	64.7202	60.5442	56.4103	64.6018	51.8349	72.2008
537.333	47.1043	36.0502	43.203	60	49.4118	50.3145	64.7202	60.5442	56.4103	64.6018	51.8349	72.2008
538.667	47.1043	35.7367	43.203	60	49.4118	50.3145	64.7202	60.5442	56.4103	64.6018	51.8349	72.2008
540	47.1043	35.7367	43.203	60	49.4118	50.3145	64.7202	60.5442	56.4103	64.6018	51.8349	72.2008
541.333	47.1043	35.7367	43.203	60	49.4118	50.3145	64.7202	60.5442	56.4103	64.6018	51.8349	72.2008
542.667	47.1043	35.7367	43.203	60	49.4118	50.3145	64.7202	60.5442	56.4103	64.6018	51.8349	72.2008
544	47.1043	35.4232	43.203	60	49.4118	50.3145	64.4769	60.5442	56.4103	64.6018	51.8349	72.2008
545.333	47.1043	35.4232	43.203	60	49.4118	50.3145	64.4769	60.5442	56.4103	64.6018	51.8349	72.2008
546.667	47.1043	35.4232	43.203	60	49.4118	49.6855	64.4769	60.5442	56.4103	64.6018	51.8349	72.2008
548	47.1043	35.4232	43.0168	59.0476	49.4118	49.6855	64.4769	60.5442	56.4103	64.6018	51.8349	72.2008
549.333	46.7182	35.4232	43.0168	59.0476	49.4118	49.6855	64.4769	59.864	56.4103	64.6018	51.8349	72.2008
550.667	46.7182	35.4232	42.8305	59.0476	49.4118	49.6855	64.4769	59.864	56.4103	64.6018	51.8349	72.2008
552	46.3321	35.4232	42.8305	59.0476	49.4118	49.6855	64.4769	59.864	56.4103	64.6018	51.8349	72.2008
553.333	46.3321	35.1097	42.8305	59.0476	49.4118	49.6855	64.4769	59.864	56.4103	64.6018	51.8349	72.2008
554.667	46.3321	35.1097	42.8305	59.0476	49.4118	49.6855	64.4769	59.864	56.4103	64.6018	51.8349	72.2008
556	46.3321	35.1097	42.8305	59.0476	49.4118	49.6855	64.4769	59.864	56.4103	64.6018	51.8349	72.2008
557.333	46.3321	35.1097	42.8305	59.0476	49.4118	49.6855	64.4769	59.864	56.4103	64.6018	51.8349	72.2008
558.667	45.946	35.1097	42.6443	59.0476	49.4118	49.6855	64.4769	59.864	56.4103	64.6018	51.8349	72.2008
560	45.946	35.1097	42.6443	59.0476	49.4118	49.6855	64.4769	59.864	56.4103	64.6018	51.8349	72.2008
561.333	45.946	35.1097	42.6443	59.0476	49.4118	49.6855	64.4769	59.864	56.4103	64.6018	51.8349	72.2008
562.667	45.946	35.1097	42.4581	59.0476	49.4118	49.6855	64.4769	59.864	56.4103	64.6018	51.8349	72.2008
564	45.946	35.1097	42.4581	59.0476	49.4118	49.6855	64.4769	59.864	56.4103	64.6018	51.8349	72.2008
565.333	45.946	35.1097	42.4581	59.0476	49.4118	49.6855	64.4769	59.864	56.4103	64.6018	51.8349	72.2008
566.667	45.946	35.1097	42.4581	59.0476	49.4118	49.6855	64.2336	59.864	55.9829	64.6018	51.8349	72.2008
568	45.946	35.1097	42.4581	59.0476	49.4118	49.6855	64.2336	59.1837	55.9829	64.6018	51.8349	72.2008
569.333	45.946	35.1097	42.4581	59.0476	49.4118	49.6855	64.2336	59.1837	55.9829	64.6018	51.8349	72.2008
570.667	45.946	35.1097	42.4581	59.0476	49.4118	49.6855	64.2336	59.1837	55.9829	64.6018	51.8349	72.2008
572	45.946	34.7962	42.4581	59.0476	49.4118	49.6855	64.2336	59.1837	55.9829	64.6018	51.8349	72.2008
573.333	45.946	34.7962	42.4581	59.0476	49.4118	49.6855	64.2336	59.1837	55.9829	64.6018	51.8349	72.2008
574.667	45.946	34.7962	42.4581	59.0476	49.4118	49.6855	64.2336	59.1837	55.9829	64.6018	51.8349	72.2008
576	45.946	34.4828	42.4581	59.0476	49.4118	49.6855	64.2336	59.1837	55.9829	64.6018	51.8349	72.2008
577.333	45.946	34.4828	42.4581	59.0476	49.4118	49.6855	64.2336	59.1837	55.9829	64.6018	51.8349	72.2008
578.667	45.946	34.4828	42.2719	59.0476	49.4118	49.6855	64.2336	59.1837	55.9829	63.7168	51.8349	72.2008
580	45.946	34.4828	42.2719	59.0476	49.4118	49.6855	63.9903	59.1837	55.9829	63.7168	51.8349	72.2008
581.333	45.946	34.4828	42.2719	59.0476	49.4118	49.6855	63.9903	59.1837	55.9829	63.7168	51.8349	72.2008
582.667	45.946	34.4828	42.0857	59.0476	49.4118	49.6855	63.9903	59.1837	55.9829	63.7168	51.8349	72.2008
584	45.946	34.4828	42.0857	59.0476	49.4118	49.6855	63.9903	59.1837	55.9829	63.7168	51.8349	72.2008
585.333	45.946	34.1693	42.0857	59.0476	49.4118	49.6855	63.9903	59.1837	55.9829	63.7168	51.8349	72.2008
586.667	45.946	34.1693	42.0857	59.0476	49.4118	49.6855	63.9903	59.1837	55.9829	63.7168	51.8349	72.2008
588	45.946	34.1693	42.0857	59.0476	49.4118	49.6855	63.9903	59.1837	55.9829	63.7168	51.8349	72.2008
589.333	45.946	34.1693	42.0857	59.0476	49.4118	49.6855	63.9903	59.1837	55.9829	63.7168	51.8349	72.2008
590.667	45.946	34.1693	42.0857	59.0476	49.4118	49.6855	63.9903	59.1837	55.9829	63.7168	51.8349	72.2008
592	45.946	34.1693	42.0857	59.0476	49.4118	49.6855	63.9903	59.1837	55.9829	63.7168	51.8349	72.2008
593.333	45.946	34.1693	42.0857	59.0476	49.4118	49.6855	63.9903	59.1837	55.9829	63.7168	51.8349	72.2008
594.667	45.946	34.1693	42.0857	59.0476	49.4118	49.6855	63.9903	59.1837	55.9829	63.7168	51.8349	72.2008
596	45.946	34.1693	42.0857	59.0476	49.4118	49.6855	63.9903	59.1837	55.9829	63.7168	51.8349	72.2008
597.333	45.946	34.1693	41.8994	59.0476	49.4118	49.6855	63.9903	59.1837	55.9829	63.7168	51.8349	72.2008
598.667	45.946	34.1693	41.8994	59.0476	49.4118	49.6855	63.9903	59.1837	55.9829	63.7168	51.8349	72.2008
600	45.946	34.1693	41.7132	59.0476	49.4118	49.6855	63.9903	59.1837	55.9829	63.7168	51.8349	72.2008
601.333	45.946	33.8558	41.7132	59.0476	49.4118	49.6855	63.9903	59.1837	55.9829	63.7168	51.8349	72.2008
602.667	45.946	33.8558	41.7132	58.0952	49.4118	49.6855	63.9903	59.1837	55.9829	63.7168	51.8349	72.2008
604	45.946	33.8558	41.7132	58.0952	49.4118	49.6855	63.9903	59.1837	55.9829	63.7168	51.8349	72.2008
605.333	45.946	33.8558	41.7132	58.0952	49.4118	49.6855	63.9903	59.1837	55.9829	63.7168	51.8349	72.2008
606.667	45.946	33.8558	41.7132	58.0952	49.4118	49.6855	63.9903	59.1837	55.9829	63.7168	51.8349	72.2008
608	45.5598	33.8558	41.7132	58.0952	49.4118	49.6855	63.9903	59.1837	55.9829	63.7168	51.8349	72.2008
609.333	45.5598	33.8558	41.7132	58.0952	49.4118	49.6855	63.9903	59.1837	55.9829	63.7168	51.8349	72.2008
610.667	45.5598	33.8558	41.7132	58.0952	49.4118	49.6855	63.9903	59.1837	55.9829	63.7168	51.8349	72.2008
612	45.5598	33.8558	41.7132	58.0952	49.4118	49.6855	63.9903	59.1837	55.9829	63.7168	51.8349	72.2008
613.333	45.5598	33.8558	41.7132	58.0952	49.4118	49.6855	63.9903	59.1837	55.5556	63.7168	51.8349	72.2008
614.667	45.5598	33.8558	41.7132	58.0952	49.4118	49.6855	63.9903	59.1837	55.5556	63.7168	51.8349	72.2008
616	45.5598	33.8558	41.7132	58.0952	49.4118	49.6855	63.9903	59.1837	55.5556	63.7168	51.8349	72.2008
617.333	45.5598	33.8558	41.7132	57.1429	49.4118	49.6855	63.9903	59.1837	55.5556	63.7168	51.8349	72.2008
618.667	45.5598	33.8558	41.7132	57.1429	49.4118	49.6855	63.9903	59.1837	55.5556	63.7168	51.8349	71.8147
620	45.5598	33.8558	41.7132	57.1429	49.4118	49.6855	63.747	59.1837	55.5556	63.7168	51.8349	71.8147
621.333	45.5598	33.8558	41.7132	57.1429	49.4118	49.6855	63.747	59.1837	55.5556	63.7168	51.8349	71.4286
622.667	45.5598	33.8558	41.7132	57.1429	49.4118	49.6855	63.747	59.1837	55.5556	63.7168	51.8349	71.4286
624	45.5598	33.8558	41.7132	57.1429	49.4118	49.6855	63.747	59.1837	55.5556	63.7168	51.8349	71.4286
625.333	45.5598	33.8558	41.7132	57.1429	49.4118	49.6855	63.747	59.1837	55.1282	63.7168	51.8349	71.4286
626.667	45.5598	33.8558	41.7132	57.1429	49.4118	49.6855	63.747	59.1837	55.1282	63.7168	51.8349	71.4286
628	45.5598	33.8558	41.7132	57.1429	49.4118	49.6855	63.747	59.1837	55.1282	63.7168	51.8349	71.4286
629.333	45.5598	33.8558	41.7132	57.1429	49.4118	49.6855	63.747	59.1837	55.1282	63.7168	51.8349	71.4286
630.667	45.5598	33.8558	41.7132	57.1429	49.4118	49.6855	63.747	59.1837	55.1282	63.7168	51.8349	71.4286
632	45.5598	33.8558	41.7132	57.1429	49.4118	49.6855	63.747	59.1837	55.1282	63.7168	51.8349	71.4286
633.333	45.5598	33.8558	41.7132	57.1429	49.4118	49.6855	63.747	59.1837	55.1282	63.7168	51.8349	71.4286
634.667	45.5598	33.8558	41.7132	57.1429	49.4118	49.6855	63.747	59.1837	55.1282	63.7168	51.8349	71.0425
636	45.5598	33.8558	41.7132	57.1429	49.4118	49.6855	63.747	59.1837	55.1282	63.7168	51.8349	70.6564
637.333	45.1737	33.8558	41.7132	57.1429	49.4118	49.6855	63.747	59.1837	55.1282	63.7168	51.8349	70.6564
638.667	45.1737	33.8558	41.7132	57.1429	49.4118	49.6855	63.747	59.1837	55.1282	63.7168	51.8349	70.6564
640	45.1737	33.8558	41.7132	57.1429	49.4118	49.6855	63.747	59.1837	55.1282	63.7168	51.8349	70.6564
641.333	45.1737	33.8558	41.7132	57.1429	49.4118	49.6855	63.747	59.1837	55.1282	63.7168	51.8349	70.6564
642.667	45.1737	33.5423	41.7132	57.1429	49.4118	49.6855	63.747	59.1837	55.1282	63.7168	51.8349	70.6564
644	45.1737	33.5423	41.7132	57.1429	49.4118	49.6855	63.747	59.1837	55.1282	63.7168	51.8349	70.6564
645.333	45.1737	33.5423	41.7132	57.1429	49.4118	49.6855	63.747	59.1837	55.1282	63.7168	51.8349	70.6564
646.667	45.1737	33.5423	41.7132	57.1429	49.4118	49.6855	63.747	59.1837	55.1282	63.7168	51.8349	70.6564
648	45.1737	33.5423	41.7132	57.1429	49.4118	49.6855	63.747	59.1837	55.1282	63.7168	51.8349	70.6564
649.333	45.1737	33.5423	41.7132	57.1429	49.4118	49.6855	63.747	59.1837	55.1282	63.7168	51.8349	70.6564
650.667	45.1737	33.5423	41.7132	57.1429	49.4118	49.6855	63.747	59.1837	55.1282	63.7168	51.8349	70.6564
652	45.1737	33.5423	41.3408	57.1429	49.4118	49.6855	63.747	59.1837	55.1282	63.7168	51.8349	70.2703
653.333	45.1737	33.2288	41.1546	57.1429	49.4118	49.6855	63.747	59.1837	55.1282	63.7168	51.8349	70.2703
654.667	45.1737	33.2288	41.1546	57.1429	49.4118	49.6855	63.747	59.1837	55.1282	63.7168	51.8349	70.2703
656	45.1737	33.2288	40.9683	57.1429	49.4118	49.6855	63.747	59.1837	55.1282	63.7168	51.8349	70.2703
657.333	45.1737	33.2288	40.9683	57.1429	49.4118	49.6855	63.747	59.1837	55.1282	63.7168	51.8349	70.2703
658.667	45.1737	33.2288	40.9683	57.1429	49.4118	49.6855	63.747	59.1837	55.1282	63.7168	51.8349	70.2703
660	45.1737	33.2288	40.9683	57.1429	49.4118	49.6855	63.747	59.1837	55.1282	63.7168	51.8349	70.2703
661.333	45.1737	33.2288	40.9683	57.1429	49.4118	49.6855	63.747	59.1837	55.1282	63.7168	51.8349	70.2703
662.667	45.1737	33.2288	40.7821	57.1429	49.4118	49.6855	63.5037	59.1837	55.1282	63.7168	51.8349	70.2703
664	45.1737	33.2288	40.7821	57.1429	49.4118	49.6855	63.5037	59.1837	55.1282	63.7168	51.8349	70.2703
665.333	45.1737	33.2288	40.7821	57.1429	49.4118	49.6855	63.2603	59.1837	55.1282	63.7168	51.8349	70.2703
666.667	44.7876	33.2288	40.7821	57.1429	49.4118	49.6855	63.2603	59.1837	55.1282	63.7168	51.8349	70.2703
668	44.7876	33.2288	40.7821	57.1429	49.4118	49.6855	63.2603	59.1837	55.1282	63.7168	51.8349	70.2703
669.333	44.7876	33.2288	40.7821	57.1429	49.4118	49.6855	63.2603	59.1837	55.1282	63.7168	51.8349	70.2703
670.667	44.7876	33.2288	40.7821	57.1429	49.4118	49.6855	63.2603	59.1837	55.1282	63.7168	51.8349	70.2703
672	44.7876	33.2288	40.7821	57.1429	49.4118	49.6855	63.2603	59.1837	55.1282	63.7168	51.8349	70.2703
673.333	44.7876	33.2288	40.7821	57.1429	49.4118	49.6855	63.2603	59.1837	55.1282	63.7168	51.8349	70.2703
674.667	44.7876	33.2288	40.7821	57.1429	49.4118	49.6855	63.2603	59.1837	55.1282	63.7168	51.8349	70.2703
676	44.7876	33.2288	40.7821	57.1429	49.4118	49.6855	63.017	59.1837	55.1282	63.7168	51.8349	69.8842
677.333	44.7876	33.2288	40.7821	57.1429	49.4118	49.6855	63.017	59.1837	55.1282	63.7168	51.8349	69.8842
678.667	44.7876	33.2288	40.7821	57.1429	49.4118	49.6855	63.017	59.1837	55.1282	63.7168	51.8349	69.8842
680	44.7876	33.2288	40.7821	57.1429	49.4118	49.6855	63.017	59.1837	55.1282	63.7168	51.8349	69.8842
681.333	44.7876	33.2288	40.7821	57.1429	49.4118	49.6855	63.017	59.1837	55.1282	63.7168	51.8349	69.8842
682.667	44.7876	33.2288	40.7821	57.1429	49.4118	49.6855	63.017	59.1837	55.1282	63.7168	51.8349	69.8842
684	44.7876	33.2288	40.7821	57.1429	49.4118	49.6855	63.017	59.1837	55.1282	63.7168	51.8349	69.8842
685.333	44.7876	33.2288	40.7821	57.1429	49.4118	49.6855	63.017	59.1837	55.1282	63.7168	51.8349	69.8842
686.667	44.7876	32.9154	40.7821	57.1429	49.4118	49.6855	63.017	59.1837	55.1282	63.7168	51.8349	69.8842
688	44.7876	32.9154	40.7821	57.1429	48.8235	49.6855	63.017	59.1837	55.1282	63.7168	51.8349	69.8842
689.333	44.7876	32.9154	40.7821	57.1429	48.8235	49.6855	63.017	59.1837	55.1282	63.7168	51.8349	69.8842
690.667	44.7876	32.6019	40.7821	57.1429	48.8235	49.6855	63.017	59.1837	54.2735	63.7168	51.8349	69.8842
692	44.7876	32.6019	40.7821	57.1429	48.8235	49.6855	63.017	59.1837	54.2735	63.7168	51.8349	69.8842
693.333	44.7876	32.6019	40.7821	57.1429	48.8235	49.6855	63.017	59.1837	54.2735	63.7168	51.8349	69.8842
694.667	44.7876	32.6019	40.7821	57.1429	48.8235	49.6855	63.017	59.1837	54.2735	63.7168	51.8349	69.8842
696	44.7876	32.6019	40.7821	57.1429	48.8235	49.0566	63.017	59.1837	54.2735	63.7168	51.8349	69.4981
697.333	44.7876	32.6019	40.7821	57.1429	48.8235	49.0566	63.017	59.1837	54.2735	63.7168	51.8349	69.4981
698.667	44.4015	32.6019	40.7821	57.1429	48.8235	49.0566	63.017	59.1837	54.2735	63.7168	51.8349	69.4981
700	44.4015	32.6019	40.7821	57.1429	48.8235	49.0566	63.017	59.1837	54.2735	63.7168	51.8349	69.4981
701.333	44.4015	32.6019	40.7821	57.1429	48.8235	49.0566	63.017	59.1837	54.2735	63.7168	51.8349	69.4981
702.667	44.4015	32.6019	40.7821	57.1429	48.8235	49.0566	63.017	59.1837	54.2735	63.7168	51.8349	69.4981
704	44.4015	32.6019	40.7821	57.1429	48.8235	49.0566	63.017	59.1837	54.2735	63.7168	51.8349	69.4981
705.333	44.4015	32.6019	40.7821	57.1429	48.8235	49.0566	63.017	58.5034	54.2735	63.7168	51.8349	69.4981
706.667	44.4015	32.6019	40.7821	57.1429	48.8235	49.0566	63.017	58.5034	54.2735	63.7168	51.8349	69.4981
708	44.4015	32.6019	40.7821	57.1429	48.8235	49.0566	63.017	58.5034	53.8462	63.7168	51.8349	69.4981
709.333	44.4015	32.6019	40.7821	57.1429	48.8235	49.0566	63.017	58.5034	53.8462	63.7168	51.8349	69.4981
710.667	44.4015	32.6019	40.7821	56.1905	48.8235	49.0566	63.017	58.5034	53.8462	63.7168	51.8349	69.4981
712	44.4015	32.6019	40.7821	56.1905	48.8235	49.0566	63.017	58.5034	53.8462	63.7168	51.8349	69.4981
713.333	44.4015	32.6019	40.7821	56.1905	48.8235	49.0566	63.017	58.5034	53.8462	63.7168	51.8349	69.4981
714.667	44.4015	32.6019	40.7821	56.1905	48.8235	49.0566	63.017	58.5034	53.8462	63.7168	51.8349	69.4981
716	44.4015	32.6019	40.7821	56.1905	48.8235	49.0566	63.017	58.5034	53.8462	63.7168	51.8349	69.4981
717.333	44.4015	32.6019	40.7821	56.1905	48.8235	49.0566	63.017	58.5034	53.8462	63.7168	51.8349	69.4981
718.667	44.4015	32.6019	40.5959	56.1905	48.8235	49.0566	63.017	58.5034	53.8462	63.7168	51.8349	69.4981
720	44.4015	32.6019	40.5959	56.1905	48.8235	49.0566	63.017	58.5034	53.8462	63.7168	51.8349	69.4981
721.333	44.4015	32.6019	40.5959	56.1905	48.8235	49.0566	63.017	58.5034	53.8462	63.7168	51.8349	69.4981
722.667	44.4015	32.6019	40.5959	56.1905	48.8235	48.4277	63.017	58.5034	53.8462	63.7168	51.8349	69.4981
724	44.4015	32.6019	40.5959	56.1905	48.2353	48.4277	63.017	58.5034	53.8462	63.7168	51.8349	69.4981
725.333	44.4015	32.6019	40.5959	56.1905	48.2353	48.4277	63.017	58.5034	53.8462	63.7168	51.8349	69.4981
726.667	44.4015	32.6019	40.5959	56.1905	48.2353	48.4277	63.017	58.5034	53.8462	63.7168	51.8349	69.4981
728	44.0154	32.6019	40.5959	56.1905	48.2353	48.4277	63.017	58.5034	53.8462	63.7168	51.8349	69.4981
729.333	44.0154	32.6019	40.5959	56.1905	48.2353	48.4277	63.017	58.5034	53.8462	63.7168	51.8349	69.4981
730.667	44.0154	32.6019	40.5959	56.1905	48.2353	48.4277	63.017	58.5034	53.8462	63.7168	51.8349	69.4981
732	44.0154	32.6019	40.5959	56.1905	48.2353	48.4277	63.017	58.5034	53.8462	63.7168	51.8349	69.4981
733.333	44.0154	32.6019	40.4097	56.1905	48.2353	48.4277	63.017	58.5034	53.8462	63.7168	51.8349	69.4981
734.667	44.0154	32.6019	40.4097	56.1905	48.2353	48.4277	63.017	58.5034	53.8462	63.7168	51.8349	69.4981
736	44.0154	32.6019	40.4097	56.1905	48.2353	48.4277	63.017	58.5034	53.8462	63.7168	51.8349	69.4981
737.333	44.0154	32.6019	40.4097	56.1905	48.2353	48.4277	63.017	58.5034	53.8462	63.7168	51.8349	69.4981
738.667	44.0154	32.6019	40.4097	56.1905	48.2353	48.4277	63.017	58.5034	53.8462	63.7168	51.8349	69.4981
740	44.0154	32.6019	40.4097	56.1905	48.2353	48.4277	63.017	58.5034	53.8462	63.7168	51.8349	69.4981
741.333	44.0154	32.6019	40.4097	56.1905	48.2353	48.4277	63.017	58.5034	53.8462	63.7168	51.8349	69.4981
742.667	44.0154	32.6019	40.4097	56.1905	48.2353	48.4277	63.017	58.5034	53.8462	63.7168	51.8349	69.4981
744	44.0154	32.6019	40.4097	56.1905	48.2353	48.4277	63.017	58.5034	53.8462	63.7168	51.8349	69.4981
745.333	44.0154	32.6019	40.4097	56.1905	48.2353	48.4277	63.017	58.5034	53.8462	63.7168	51.8349	69.4981
746.667	44.0154	32.6019	40.4097	56.1905	48.2353	48.4277	63.017	58.5034	53.8462	63.7168	51.8349	69.4981
748	44.0154	32.6019	40.4097	56.1905	48.2353	48.4277	63.017	58.5034	53.8462	63.7168	51.8349	69.4981
749.333	44.0154	32.6019	40.4097	56.1905	48.2353	48.4277	63.017	58.5034	53.8462	63.7168	51.8349	69.4981
750.667	44.0154	32.6019	40.4097	56.1905	48.2353	48.4277	63.017	58.5034	53.8462	63.7168	51.3762	69.4981
752	44.0154	32.6019	40.2235	56.1905	48.2353	48.4277	63.017	58.5034	53.8462	63.7168	51.3762	69.4981
753.333	44.0154	32.6019	40.2235	56.1905	48.2353	48.4277	63.017	58.5034	53.8462	63.7168	51.3762	69.4981
754.667	44.0154	32.6019	40.2235	56.1905	48.2353	48.4277	63.017	58.5034	53.8462	63.7168	51.3762	69.4981
756	44.0154	32.6019	40.2235	56.1905	48.2353	47.7987	63.017	58.5034	53.8462	63.7168	51.3762	69.4981
757.333	44.0154	32.6019	40.2235	56.1905	48.2353	47.7987	63.017	58.5034	53.8462	63.7168	51.3762	69.4981
758.667	44.0154	32.6019	40.0372	56.1905	48.2353	47.7987	63.017	58.5034	53.8462	63.7168	51.3762	69.4981
760	44.0154	32.6019	40.0372	56.1905	48.2353	47.7987	63.017	58.5034	53.8462	63.7168	51.3762	69.4981
761.333	44.0154	32.6019	40.0372	56.1905	48.2353	47.7987	63.017	58.5034	53.8462	63.7168	51.3762	69.112
762.667	44.0154	32.6019	40.0372	56.1905	48.2353	47.7987	63.017	58.5034	53.8462	63.7168	51.3762	69.112
764	44.0154	32.6019	40.0372	56.1905	48.2353	47.7987	63.017	58.5034	53.8462	63.7168	51.3762	69.112
765.333	44.0154	32.6019	40.0372	56.1905	48.2353	47.7987	63.017	58.5034	53.8462	63.7168	51.3762	69.112
766.667	44.0154	32.6019	40.0372	56.1905	48.2353	47.7987	63.017	58.5034	53.8462	63.7168	51.3762	69.112
768	44.0154	32.6019	40.0372	56.1905	48.2353	47.7987	63.017	58.5034	53.8462	63.7168	51.3762	69.112
769.333	44.0154	32.6019	40.0372	56.1905	48.2353	47.7987	63.017	58.5034	53.8462	63.7168	51.3762	69.112
770.667	44.0154	32.6019	40.0372	56.1905	48.2353	47.7987	62.7737	58.5034	53.8462	63.7168	51.3762	69.112
772	44.0154	32.6019	40.0372	56.1905	48.2353	47.7987	62.7737	58.5034	53.8462	63.7168	51.3762	69.112
773.333	44.0154	32.6019	40.0372	56.1905	48.2353	47.7987	62.7737	58.5034	53.8462	63.7168	51.3762	69.112
774.667	44.0154	32.6019	40.0372	56.1905	48.2353	47.7987	62.7737	58.5034	53.8462	63.7168	51.3762	69.112
776	44.0154	32.6019	40.0372	56.1905	48.2353	47.7987	62.7737	58.5034	53.8462	63.7168	51.3762	69.112
777.333	44.0154	32.6019	40.0372	56.1905	48.2353	47.7987	62.7737	58.5034	53.8462	63.7168	51.3762	69.112
778.667	44.0154	32.6019	40.0372	56.1905	48.2353	47.7987	62.5304	58.5034	53.8462	63.7168	51.3762	69.112
780	44.0154	32.6019	40.0372	56.1905	48.2353	47.7987	62.5304	58.5034	53.8462	63.7168	51.3762	69.112
781.333	44.0154	32.2884	40.0372	56.1905	48.2353	47.7987	62.5304	58.5034	53.8462	63.7168	51.3762	69.112
782.667	44.0154	32.2884	40.0372	56.1905	48.2353	47.7987	62.5304	58.5034	53.8462	63.7168	51.3762	69.112
784	44.0154	32.2884	40.0372	56.1905	48.2353	47.7987	62.5304	58.5034	53.8462	63.7168	51.3762	69.112
785.333	44.0154	32.2884	40.0372	56.1905	48.2353	47.7987	62.5304	58.5034	53.8462	63.7168	51.3762	69.112
786.667	44.0154	32.2884	40.0372	56.1905	48.2353	47.7987	62.5304	58.5034	53.8462	63.7168	51.3762	69.112
788	44.0154	32.2884	40.0372	56.1905	48.2353	47.7987	62.2871	58.5034	53.8462	63.7168	51.3762	69.112
789.333	44.0154	32.2884	40.0372	56.1905	48.2353	47.7987	62.2871	58.5034	53.8462	63.7168	51.3762	69.112
790.667	44.0154	32.2884	40.0372	56.1905	48.2353	47.7987	62.2871	58.5034	53.8462	63.7168	51.3762	69.112
792	44.0154	32.2884	40.0372	56.1905	48.2353	47.7987	62.2871	58.5034	53.8462	63.7168	51.3762	69.112
793.333	44.0154	32.2884	40.0372	56.1905	48.2353	47.7987	62.2871	58.5034	53.8462	63.7168	51.3762	69.112
794.667	43.6293	32.2884	40.0372	56.1905	48.2353	47.7987	62.2871	58.5034	53.8462	63.7168	51.3762	69.112
796	43.6293	32.2884	40.0372	56.1905	48.2353	47.7987	62.2871	58.5034	53.8462	63.7168	51.3762	69.112
797.333	43.6293	32.2884	40.0372	56.1905	48.2353	47.7987	62.2871	58.5034	53.8462	63.7168	51.3762	69.112
798.667	43.6293	32.2884	40.0372	56.1905	48.2353	47.7987	62.2871	58.5034	53.8462	63.7168	51.3762	69.112
800	43.6293	32.2884	39.851	56.1905	48.2353	47.7987	62.2871	58.5034	53.8462	63.7168	51.3762	69.112
801.333	43.6293	32.2884	39.851	56.1905	48.2353	47.7987	62.2871	58.5034	53.8462	63.7168	51.3762	69.112
802.667	43.6293	32.2884	39.851	56.1905	48.2353	47.7987	62.2871	58.5034	53.8462	63.7168	51.3762	69.112
804	43.6293	32.2884	39.851	56.1905	48.2353	47.7987	62.2871	58.5034	53.8462	63.7168	51.3762	69.112
805.333	43.6293	32.2884	39.851	56.1905	48.2353	47.7987	62.2871	58.5034	53.8462	63.7168	51.3762	69.112
806.667	43.6293	32.2884	39.851	56.1905	48.2353	47.7987	62.2871	58.5034	53.8462	63.7168	51.3762	69.112
808	43.6293	32.2884	39.851	56.1905	48.2353	47.7987	62.2871	58.5034	53.8462	63.7168	51.3762	69.112
809.333	43.6293	32.2884	39.851	56.1905	48.2353	47.7987	62.0438	58.5034	53.8462	63.7168	51.3762	69.112
810.667	43.6293	32.2884	39.851	56.1905	48.2353	47.7987	62.0438	58.5034	53.8462	63.7168	51.3762	69.112
812	43.6293	32.2884	39.851	56.1905	48.2353	47.7987	62.0438	58.5034	53.8462	63.7168	51.3762	69.112
813.333	43.6293	32.2884	39.851	56.1905	48.2353	47.7987	62.0438	58.5034	53.8462	63.7168	51.3762	69.112
814.667	43.6293	32.2884	39.851	56.1905	48.2353	47.7987	62.0438	58.5034	53.8462	63.7168	51.3762	69.112
816	43.6293	32.2884	39.851	56.1905	48.2353	47.7987	62.0438	58.5034	53.8462	63.7168	51.3762	69.112
817.333	43.6293	32.2884	39.851	56.1905	48.2353	47.7987	62.0438	58.5034	53.8462	63.7168	51.3762	69.112
818.667	43.6293	32.2884	39.851	56.1905	48.2353	47.7987	62.0438	58.5034	53.8462	63.7168	51.3762	69.112
820	43.6293	32.2884	39.851	56.1905	48.2353	47.7987	62.0438	58.5034	53.8462	63.7168	51.3762	69.112
821.333	43.6293	32.2884	39.851	56.1905	48.2353	47.7987	62.0438	58.5034	53.8462	63.7168	51.3762	69.112
822.667	43.6293	32.2884	39.851	56.1905	48.2353	47.7987	62.0438	58.5034	53.8462	63.7168	51.3762	69.112
824	43.6293	32.2884	39.851	56.1905	48.2353	47.7987	62.0438	58.5034	53.8462	63.7168	51.3762	69.112
825.333	43.6293	32.2884	39.851	56.1905	48.2353	47.7987	62.0438	58.5034	53.8462	63.7168	51.3762	69.112
826.667	43.6293	32.2884	39.851	56.1905	47.6471	47.7987	62.0438	58.5034	53.8462	63.7168	51.3762	69.112
828	43.6293	32.2884	39.851	56.1905	47.6471	47.7987	62.0438	58.5034	53.8462	63.7168	50.9174	69.112
829.333	43.6293	32.2884	39.851	56.1905	47.6471	47.7987	62.0438	58.5034	53.8462	63.7168	50.9174	69.112
830.667	43.6293	32.2884	39.851	56.1905	47.6471	47.7987	62.0438	58.5034	53.8462	63.7168	50.9174	69.112
832	43.6293	32.2884	39.851	56.1905	47.6471	47.7987	62.0438	58.5034	53.8462	63.7168	50.9174	69.112
833.333	43.6293	32.2884	39.851	56.1905	47.6471	47.7987	62.0438	58.5034	53.8462	63.7168	50.9174	69.112
834.667	43.6293	32.2884	39.851	56.1905	47.6471	47.7987	62.0438	58.5034	53.8462	63.7168	50.9174	69.112
836	43.6293	32.2884	39.851	56.1905	47.6471	47.1698	62.0438	58.5034	53.8462	63.7168	50.9174	69.112
837.333	43.6293	32.2884	39.851	56.1905	47.6471	47.1698	62.0438	58.5034	53.4188	63.7168	50.9174	69.112
838.667	43.6293	32.2884	39.851	56.1905	47.6471	47.1698	62.0438	58.5034	53.4188	63.7168	50.9174	69.112
840	43.6293	32.2884	39.851	56.1905	47.6471	47.1698	62.0438	58.5034	53.4188	63.7168	50.9174	69.112
841.333	43.6293	32.2884	39.851	56.1905	47.6471	47.1698	62.0438	58.5034	53.4188	63.7168	50.9174	69.112
842.667	43.6293	32.2884	39.851	56.1905	47.6471	47.1698	62.0438	58.5034	53.4188	63.7168	50.9174	69.112
844	43.6293	32.2884	39.6648	56.1905	47.6471	47.1698	62.0438	58.5034	53.4188	63.7168	50.9174	69.112
845.333	43.6293	32.2884	39.6648	56.1905	47.6471	47.1698	62.0438	58.5034	53.4188	63.7168	50.9174	69.112
846.667	43.6293	32.2884	39.6648	56.1905	47.6471	47.1698	62.0438	58.5034	53.4188	63.7168	50.9174	69.112
848	43.6293	32.2884	39.6648	56.1905	47.6471	47.1698	62.0438	58.5034	53.4188	63.7168	50.9174	69.112
849.333	43.6293	32.2884	39.6648	56.1905	47.6471	47.1698	62.0438	58.5034	53.4188	63.7168	50.9174	69.112
850.667	43.6293	32.2884	39.6648	56.1905	47.6471	47.1698	62.0438	58.5034	53.4188	63.7168	50.9174	69.112
852	43.6293	32.2884	39.6648	56.1905	47.6471	47.1698	62.0438	58.5034	53.4188	62.8319	50.9174	69.112
853.333	43.6293	32.2884	39.6648	56.1905	47.6471	47.1698	62.0438	58.5034	53.4188	62.8319	50.9174	69.112
854.667	43.6293	32.2884	39.6648	56.1905	47.6471	47.1698	62.0438	58.5034	53.4188	62.8319	50.9174	69.112
856	43.6293	32.2884	39.6648	56.1905	47.6471	47.1698	62.0438	58.5034	53.4188	62.8319	50.9174	69.112
857.333	43.6293	32.2884	39.6648	56.1905	47.6471	47.1698	62.0438	58.5034	53.4188	62.8319	50.9174	69.112
858.667	43.6293	32.2884	39.6648	56.1905	47.6471	47.1698	62.0438	58.5034	53.4188	62.8319	50.9174	69.112
860	43.6293	32.2884	39.6648	56.1905	47.6471	47.1698	62.0438	58.5034	53.4188	62.8319	50.9174	69.112
861.333	43.6293	32.2884	39.6648	56.1905	47.6471	47.1698	62.0438	58.5034	53.4188	62.8319	50.9174	69.112
862.667	43.6293	32.2884	39.6648	56.1905	47.6471	47.1698	62.0438	58.5034	53.4188	62.8319	50.9174	69.112
864	43.6293	32.2884	39.6648	56.1905	47.6471	47.1698	62.0438	58.5034	53.4188	62.8319	50.9174	69.112
865.333	43.6293	32.2884	39.6648	56.1905	47.6471	47.1698	62.0438	58.5034	53.4188	62.8319	50.9174	69.112
866.667	43.6293	32.2884	39.6648	56.1905	47.6471	47.1698	62.0438	58.5034	53.4188	62.8319	50.9174	69.112
868	43.6293	32.2884	39.6648	56.1905	47.6471	47.1698	62.0438	58.5034	53.4188	62.8319	50.9174	69.112
869.333	43.6293	32.2884	39.6648	56.1905	47.6471	47.1698	62.0438	58.5034	53.4188	62.8319	50.9174	69.112
870.667	43.6293	31.9749	39.6648	56.1905	47.6471	47.1698	62.0438	58.5034	53.4188	62.8319	50.9174	69.112
872	43.6293	31.9749	39.6648	56.1905	47.6471	47.1698	62.0438	58.5034	53.4188	62.8319	50.9174	69.112
873.333	43.6293	31.9749	39.6648	56.1905	47.6471	47.1698	62.0438	58.5034	53.4188	62.8319	50.9174	69.112
874.667	43.6293	31.9749	39.6648	56.1905	47.6471	47.1698	62.0438	58.5034	53.4188	62.8319	50.9174	69.112
876	43.6293	31.9749	39.6648	56.1905	47.6471	47.1698	62.0438	58.5034	53.4188	62.8319	50.9174	69.112
877.333	43.6293	31.9749	39.6648	56.1905	47.6471	47.1698	62.0438	58.5034	53.4188	62.8319	50.9174	69.112
878.667	43.6293	31.9749	39.6648	56.1905	47.6471	47.1698	62.0438	58.5034	53.4188	62.8319	50.9174	69.112
880	43.6293	31.9749	39.6648	56.1905	47.6471	47.1698	62.0438	58.5034	53.4188	62.8319	50.9174	69.112
881.333	43.6293	31.9749	39.6648	56.1905	47.6471	47.1698	62.0438	58.5034	53.4188	62.8319	50.9174	69.112
882.667	43.6293	31.9749	39.6648	56.1905	47.6471	47.1698	62.0438	58.5034	53.4188	62.8319	50.9174	69.112
884	43.6293	31.9749	39.6648	56.1905	47.6471	47.1698	62.0438	58.5034	53.4188	62.8319	50.9174	69.112
885.333	43.6293	31.9749	39.6648	56.1905	47.6471	47.1698	62.0438	58.5034	53.4188	62.8319	50.9174	69.112
886.667	43.6293	31.9749	39.6648	56.1905	47.6471	47.1698	62.0438	58.5034	53.4188	62.8319	50.9174	69.112
888	43.6293	31.9749	39.6648	56.1905	47.6471	47.1698	62.0438	58.5034	53.4188	62.8319	50.9174	69.112
889.333	43.6293	31.9749	39.6648	56.1905	47.6471	47.1698	62.0438	58.5034	53.4188	62.8319	50.9174	69.112
890.667	43.6293	31.9749	39.6648	56.1905	47.6471	47.1698	62.0438	58.5034	53.4188	62.8319	50.9174	69.112
892	43.6293	31.9749	39.6648	56.1905	47.6471	47.1698	62.0438	58.5034	53.4188	62.8319	50.9174	69.112
893.333	43.6293	31.9749	39.6648	56.1905	47.6471	47.1698	62.0438	58.5034	53.4188	62.8319	50.9174	69.112
894.667	43.6293	31.9749	39.6648	56.1905	47.6471	47.1698	62.0438	58.5034	53.4188	62.8319	50.9174	69.112
896	43.6293	31.9749	39.6648	56.1905	47.6471	47.1698	62.0438	58.5034	53.4188	62.8319	50.9174	69.112
897.333	43.6293	31.9749	39.6648	56.1905	47.6471	47.1698	62.0438	58.5034	53.4188	62.8319	50.9174	69.112
898.667	43.6293	31.9749	39.6648	56.1905	47.6471	47.1698	62.0438	58.5034	53.4188	62.8319	50.9174	69.112
900	43.6293	31.9749	39.6648	56.1905	47.6471	47.1698	62.0438	58.5034	53.4188	62.8319	50.9174	69.112
901.333	43.6293	31.9749	39.6648	56.1905	47.6471	47.1698	62.0438	58.5034	53.4188	62.8319	50.9174	69.112
902.667	43.6293	31.9749	39.6648	56.1905	47.6471	47.1698	62.0438	58.5034	53.4188	62.8319	50.9174	69.112
904	43.6293	31.9749	39.6648	56.1905	47.6471	47.1698	62.0438	58.5034	53.4188	62.8319	50.9174	69.112
905.333	43.6293	31.9749	39.6648	56.1905	47.6471	47.1698	62.0438	58.5034	53.4188	62.8319	50.9174	69.112
906.667	43.6293	31.9749	39.6648	56.1905	47.6471	47.1698	61.8005	58.5034	53.4188	62.8319	50.9174	69.112
908	43.6293	31.9749	39.6648	56.1905	47.6471	47.1698	61.8005	58.5034	53.4188	62.8319	50.9174	69.112
909.333	43.6293	31.9749	39.6648	56.1905	47.6471	47.1698	61.8005	58.5034	53.4188	62.8319	50.9174	69.112
910.667	43.6293	31.9749	39.6648	56.1905	47.6471	47.1698	61.8005	58.5034	53.4188	62.8319	50.9174	69.112
912	43.6293	31.9749	39.6648	56.1905	47.6471	47.1698	61.8005	58.5034	53.4188	62.8319	50.9174	69.112
913.333	43.6293	31.9749	39.6648	56.1905	47.6471	47.1698	61.8005	58.5034	53.4188	62.8319	50.9174	69.112
914.667	43.6293	31.9749	39.6648	56.1905	47.6471	47.1698	61.8005	58.5034	53.4188	62.8319	50.9174	69.112
916	43.6293	31.9749	39.6648	56.1905	47.6471	47.1698	61.8005	58.5034	53.4188	62.8319	50.9174	69.112
917.333	43.6293	31.9749	39.6648	56.1905	47.6471	47.1698	61.8005	58.5034	53.4188	62.8319	50.9174	69.112
918.667	43.6293	31.9749	39.6648	56.1905	47.6471	47.1698	61.8005	58.5034	53.4188	62.8319	50.9174	68.7259
920	43.6293	31.9749	39.6648	56.1905	47.6471	47.1698	61.8005	58.5034	53.4188	62.8319	50.9174	68.7259
921.333	43.6293	31.9749	39.6648	56.1905	47.6471	47.1698	61.8005	58.5034	53.4188	62.8319	50.9174	68.7259
922.667	43.6293	31.9749	39.6648	56.1905	47.6471	47.1698	61.8005	58.5034	53.4188	62.8319	50.9174	68.7259
924	43.6293	31.9749	39.6648	56.1905	47.6471	47.1698	61.8005	58.5034	53.4188	62.8319	50.9174	68.7259
925.333	43.6293	31.9749	39.6648	56.1905	47.6471	47.1698	61.8005	58.5034	53.4188	62.8319	50.9174	68.7259
926.667	43.6293	31.9749	39.6648	56.1905	47.6471	47.1698	61.8005	58.5034	53.4188	62.8319	50.9174	68.7259
928	43.6293	31.9749	39.6648	56.1905	47.6471	47.1698	61.8005	58.5034	53.4188	62.8319	50.9174	68.7259
929.333	43.6293	31.9749	39.6648	56.1905	47.6471	47.1698	61.8005	58.5034	53.4188	62.8319	50.9174	68.7259
930.667	43.6293	31.9749	39.6648	56.1905	47.6471	47.1698	61.8005	58.5034	53.4188	62.8319	50.9174	68.7259
932	43.6293	31.9749	39.6648	56.1905	47.6471	47.1698	61.8005	58.5034	53.4188	62.8319	50.9174	68.7259
933.333	43.6293	31.9749	39.4786	56.1905	47.6471	47.1698	61.8005	58.5034	53.4188	62.8319	50.9174	68.7259
934.667	43.6293	31.9749	39.4786	56.1905	47.6471	47.1698	61.8005	58.5034	53.4188	62.8319	50.9174	68.7259
936	43.6293	31.9749	39.4786	56.1905	47.6471	47.1698	61.8005	58.5034	53.4188	62.8319	50.9174	68.7259
937.333	43.6293	31.9749	39.4786	56.1905	47.6471	47.1698	61.8005	58.5034	53.4188	62.8319	50.9174	68.7259
938.667	43.6293	31.9749	39.4786	56.1905	47.6471	47.1698	61.8005	58.5034	53.4188	62.8319	50.9174	68.7259
940	43.6293	31.9749	39.4786	56.1905	47.6471	47.1698	61.8005	58.5034	53.4188	62.8319	50.9174	68.7259
941.333	43.6293	31.9749	39.4786	56.1905	47.6471	47.1698	61.8005	58.5034	53.4188	62.8319	50.9174	68.7259
942.667	43.6293	31.9749	39.4786	56.1905	47.6471	47.1698	61.8005	58.5034	53.4188	62.8319	50.9174	68.7259
944	43.6293	31.9749	39.4786	56.1905	47.6471	47.1698	61.8005	58.5034	53.4188	62.8319	50.9174	68.7259
945.333	43.6293	31.9749	39.4786	56.1905	47.6471	47.1698	61.8005	58.5034	53.4188	62.8319	50.9174	68.7259
946.667	43.6293	31.9749	39.4786	56.1905	47.6471	47.1698	61.8005	58.5034	53.4188	62.8319	50.9174	68.7259
948	43.6293	31.9749	39.4786	56.1905	47.6471	47.1698	61.8005	58.5034	53.4188	62.8319	50.9174	68.7259
949.333	43.6293	31.9749	39.4786	56.1905	47.6471	47.1698	61.8005	58.5034	53.4188	62.8319	50.9174	68.7259
950.667	43.6293	31.9749	39.4786	56.1905	47.6471	47.1698	61.8005	58.5034	53.4188	62.8319	50.9174	68.7259
952	43.6293	31.9749	39.4786	56.1905	47.6471	47.1698	61.8005	58.5034	53.4188	62.8319	50.9174	68.7259
953.333	43.6293	31.9749	39.4786	56.1905	47.6471	47.1698	61.8005	58.5034	53.4188	62.8319	50.9174	68.7259
954.667	43.6293	31.6614	39.4786	56.1905	47.6471	47.1698	61.8005	58.5034	53.4188	62.8319	50.9174	68.7259
956	43.6293	31.6614	39.4786	56.1905	47.6471	47.1698	61.8005	58.5034	53.4188	62.8319	50.9174	68.7259
957.333	43.6293	31.6614	39.4786	56.1905	47.6471	47.1698	61.8005	58.5034	53.4188	62.8319	50.9174	68.7259
958.667	43.6293	31.6614	39.4786	56.1905	47.6471	47.1698	61.8005	58.5034	53.4188	62.8319	50.9174	68.7259
960	43.6293	31.6614	39.4786	56.1905	47.6471	47.1698	61.8005	58.5034	53.4188	62.8319	50.9174	68.7259
961.333	43.6293	31.6614	39.4786	56.1905	47.6471	47.1698	61.8005	58.5034	53.4188	62.8319	50.9174	68.7259
962.667	43.6293	31.6614	39.4786	56.1905	47.6471	47.1698	61.8005	58.5034	53.4188	62.8319	50.9174	68.7259
964	43.6293	31.6614	39.4786	56.1905	47.6471	47.1698	61.8005	58.5034	53.4188	62.8319	50.9174	68.7259
965.333	43.6293	31.6614	39.4786	56.1905	47.6471	47.1698	61.8005	58.5034	53.4188	62.8319	50.9174	68.7259
966.667	43.6293	31.6614	39.4786	56.1905	47.6471	47.1698	61.8005	58.5034	53.4188	62.8319	50.9174	68.7259
968	43.6293	31.6614	39.4786	56.1905	47.6471	47.1698	61.8005	58.5034	53.4188	62.8319	50.9174	68.7259
969.333	43.6293	31.6614	39.4786	56.1905	47.6471	47.1698	61.8005	58.5034	53.4188	62.8319	50.9174	68.7259
970.667	43.6293	31.6614	39.4786	56.1905	47.6471	47.1698	61.8005	58.5034	53.4188	62.8319	50.9174	68.7259
972	43.6293	31.6614	39.4786	56.1905	47.6471	47.1698	61.8005	58.5034	53.4188	62.8319	50.9174	68.7259
973.333	43.6293	31.6614	39.4786	56.1905	47.6471	46.5409	61.8005	58.5034	53.4188	62.8319	50.9174	68.7259
974.667	43.6293	31.6614	39.4786	56.1905	47.6471	46.5409	61.8005	58.5034	53.4188	62.8319	50.9174	68.7259
976	43.6293	31.6614	39.4786	56.1905	47.6471	46.5409	61.8005	58.5034	53.4188	62.8319	50.9174	68.7259
977.333	43.6293	31.6614	39.4786	56.1905	47.6471	46.5409	61.8005	58.5034	53.4188	62.8319	50.9174	68.7259
978.667	43.6293	31.6614	39.4786	56.1905	47.6471	46.5409	61.8005	58.5034	53.4188	62.8319	50.9174	68.7259
980	43.6293	31.6614	39.4786	56.1905	47.6471	46.5409	61.8005	58.5034	53.4188	62.8319	50.9174	68.7259
981.333	43.6293	31.6614	39.4786	56.1905	47.6471	46.5409	61.8005	58.5034	53.4188	62.8319	50.9174	68.7259
982.667	43.6293	31.6614	39.4786	56.1905	47.6471	46.5409	61.8005	58.5034	53.4188	62.8319	50.9174	68.7259
984	43.6293	31.6614	39.4786	56.1905	47.6471	46.5409	61.8005	58.5034	53.4188	62.8319	50.9174	68.7259
985.333	43.6293	31.6614	39.4786	56.1905	47.6471	46.5409	61.8005	58.5034	53.4188	62.8319	50.9174	68.7259
986.667	43.6293	31.6614	39.4786	56.1905	47.6471	46.5409	61.8005	58.5034	53.4188	62.8319	50.9174	68.7259
988	43.6293	31.6614	39.4786	56.1905	47.6471	46.5409	61.8005	58.5034	53.4188	62.8319	50.9174	68.7259
989.333	43.6293	31.6614	39.4786	56.1905	47.6471	46.5409	61.8005	58.5034	53.4188	62.8319	50.9174	68.7259
990.667	43.6293	31.6614	39.4786	56.1905	47.6471	46.5409	61.8005	58.5034	53.4188	62.8319	50.9174	68.7259
992	43.6293	31.6614	39.4786	56.1905	47.6471	46.5409	61.8005	58.5034	53.4188	62.8319	50.9174	68.7259
993.333	43.6293	31.6614	39.4786	56.1905	47.6471	46.5409	61.8005	58.5034	52.9915	62.8319	50.9174	68.7259
994.667	43.6293	31.6614	39.4786	56.1905	47.6471	46.5409	61.8005	58.5034	52.9915	62.8319	50.9174	68.7259
996	43.6293	31.6614	39.4786	56.1905	47.6471	46.5409	61.8005	58.5034	52.9915	62.8319	50.9174	68.7259
997.333	43.6293	31.6614	39.4786	56.1905	47.6471	46.5409	61.8005	58.5034	52.9915	62.8319	50.9174	68.7259
998.667	43.6293	31.6614	39.4786	56.1905	47.6471	46.5409	61.8005	58.5034	52.9915	62.8319	50.9174	68.7259
1000	43.6293	31.6614	39.4786	56.1905	47.6471	46.5409	61.8005	58.5034	52.9915	62.8319	50.9174	68.7259
Capan-2 C1GALT1 KO (High Tn antigen)
pN	Untransduced			HPAx1			HPAx2			HPAx3
0	100	100	100	100	100	100	100	100	100	100	100	100
1.33333	100	100	100	100	100	100	100	100	100	100	100	100
2.66667	100	100	100	100	100	100	100	100	100	100	100	100
4	100	100	100	100	100	100	100	100	100	100	100	100
5.33333	100	100	99.8331	100	100	100	100	100	100	100	100	100
6.66667	100	100	99.8331	100	100	100	100	100	100	100	100	100
8	100	100	99.8331	100	100	100	100	100	100	100	100	100
9.33333	100	100	99.8331	100	100	100	100	100	100	100	100	100
10.6667	99.5506	100	99.8331	100	100	100	100	100	100	100	100	100
12	98.8764	100	99.4992	100	100	99.4709	100	100	100	100	100	100
13.3333	98.6517	99.0826	98.6644	100	100	99.4709	98.1132	98.7395	100	100	100	100
14.6667	98.2023	98.1651	97.8297	99.4595	100	99.4709	97.8437	98.7395	99.495	99.1667	100	99.7333
16	97.0786	95.8716	96.1603	99.4595	100	99.4709	97.5741	98.3193	98.9899	97.5	99.5305	99.7333
17.3333	94.382	94.9541	95.4925	99.4595	99.0566	98.9418	97.3046	96.6387	98.7374	95	98.5915	99.4667
18.6667	92.5843	91.2844	93.4891	98.9189	98.1132	98.4127	96.2264	96.2185	97.2222	94.1667	97.6526	98.6667
20	91.9101	90.8257	92.3205	98.9189	98.1132	97.8836	95.6873	95.7983	96.7172	94.1667	96.7136	97.8667
21.3333	89.6629	88.9908	90.4841	98.3784	97.6415	97.8836	95.4178	94.958	95.9596	94.1667	96.2441	97.0667
22.6667	88.9888	87.6147	88.4808	98.3784	97.1698	96.8254	94.6092	94.5378	95.9596	94.1667	95.3052	96
24	87.8652	87.156	87.1452	97.8378	97.1698	95.7672	94.0701	94.1176	95.7071	94.1667	94.3662	96
25.3333	87.191	86.2385	85.4758	97.2973	96.6981	95.2381	92.9919	92.8571	94.9495	94.1667	94.3662	95.2
26.6667	86.2921	84.8624	83.6394	96.2162	95.7547	94.1799	91.9137	92.0168	93.9394	94.1667	93.8967	94.9333
28	84.9438	83.4862	82.6377	95.1351	95.283	92.5926	91.1051	92.0168	93.6869	94.1667	93.4272	94.9333
29.3333	83.3708	82.5688	81.4691	95.1351	94.8113	92.0635	90.8356	91.1765	93.1818	94.1667	93.4272	94.1333
30.6667	81.7977	81.6514	79.6327	94.0541	94.3396	91.0053	90.566	90.3361	91.6667	92.5	93.4272	94.1333
32	79.7753	80.2752	77.2955	92.4324	93.8679	88.8889	90.0269	88.6555	90.1515	91.6667	93.4272	93.6
33.3333	77.0786	77.0642	75.9599	91.3513	92.9245	84.6561	88.6792	86.1345	88.3838	90.8333	92.4883	92
34.6667	77.0786	76.6055	75.9599	91.3513	92.9245	84.6561	88.4097	85.7143	87.8788	90.8333	92.4883	91.7333
36	76.6292	76.1468	74.9583	91.3513	92.9245	84.127	88.1402	85.7143	87.1212	90.8333	92.4883	91.7333
37.3333	76.6292	74.7706	74.4574	89.7297	92.4528	84.127	87.8706	85.2941	85.8586	90.8333	92.0188	91.2
38.6667	75.9551	74.3119	73.6227	89.7297	91.5094	83.5979	87.8706	85.2941	85.8586	90.8333	91.5493	90.9333
40	75.7303	73.8532	73.2888	89.1892	90.0943	83.5979	87.062	85.2941	85.6061	90.8333	91.5493	90.9333
41.3333	75.7303	73.8532	73.2888	89.1892	90.0943	83.5979	86.2534	85.2941	85.6061	90.8333	91.5493	90.9333
42.6667	75.5056	73.8532	73.1219	88.6487	90.0943	82.5397	85.4447	84.8739	84.8485	90.8333	91.5493	90.9333
44	75.2809	72.9358	73.1219	88.1081	90.0943	82.0106	84.9057	84.8739	83.8384	90.8333	90.6103	90.9333
45.3333	74.1573	72.9358	73.1219	88.1081	90.0943	82.0106	84.6361	83.6135	83.8384	90.8333	90.6103	90.6667
46.6667	74.1573	72.9358	72.788	87.5676	90.0943	81.4815	84.6361	83.6135	83.5859	90.8333	90.6103	90.4
48	73.9326	72.4771	72.621	86.4865	89.6226	80.9524	84.6361	83.6135	83.5859	90	90.6103	90.4
49.3333	73.2584	72.4771	72.621	85.4054	88.6792	80.9524	84.6361	83.6135	82.5758	89.1667	90.6103	90.4
50.6667	73.2584	72.4771	72.1202	85.4054	87.7358	80.4233	84.3666	83.6135	82.5758	89.1667	90.6103	90.4
52	73.2584	72.4771	72.1202	85.4054	86.7925	80.4233	84.097	83.1933	82.5758	89.1667	90.6103	90.1333
53.3333	72.809	72.0183	72.1202	84.8649	86.7925	79.8942	84.097	83.1933	82.5758	89.1667	90.6103	90.1333
54.6667	72.809	71.5596	72.1202	84.8649	86.3208	79.3651	84.097	83.1933	82.5758	89.1667	90.6103	89.8667
56	72.809	71.5596	71.9533	84.3243	85.8491	78.836	83.8275	83.1933	82.5758	89.1667	90.6103	89.8667
57.3333	72.3595	71.1009	71.9533	83.7838	85.8491	78.3069	83.8275	83.1933	82.5758	89.1667	90.6103	89.8667
58.6667	72.3595	70.6422	71.7863	83.7838	84.434	78.3069	83.8275	83.1933	82.5758	89.1667	90.6103	89.8667
60	72.3595	70.1835	71.4524	83.2432	84.434	78.3069	83.8275	83.1933	82.3232	89.1667	90.6103	89.8667
61.3333	72.1348	70.1835	70.7846	83.2432	84.434	77.7778	83.8275	82.7731	81.8182	89.1667	90.6103	89.8667
62.6667	71.9101	70.1835	70.7846	83.2432	84.434	77.7778	83.8275	82.7731	81.8182	89.1667	90.6103	89.8667
64	71.9101	70.1835	70.7846	82.7027	84.434	77.7778	83.8275	82.3529	81.8182	89.1667	90.6103	89.8667
65.3333	71.6854	69.7248	70.6177	82.1622	83.9623	77.7778	83.8275	82.3529	81.8182	89.1667	90.6103	89.8667
66.6667	71.4607	69.7248	70.6177	82.1622	82.5472	77.7778	83.2884	82.3529	81.5657	89.1667	89.6714	89.3333
68	71.236	69.7248	70.6177	82.1622	82.5472	77.7778	83.2884	82.3529	81.5657	89.1667	89.6714	89.3333
69.3333	71.236	69.2661	70.2838	82.1622	82.5472	77.7778	83.2884	82.3529	81.5657	89.1667	89.6714	88.8
70.6667	71.236	69.2661	70.1169	82.1622	82.5472	77.7778	83.0189	82.3529	81.5657	89.1667	89.6714	88.8
72	70.7865	68.8073	70.1169	82.1622	82.5472	77.7778	82.7493	82.3529	81.3131	89.1667	89.6714	88.8
73.3333	70.7865	68.8073	69.9499	81.6216	82.5472	77.7778	82.7493	82.3529	81.3131	89.1667	89.6714	88.8
74.6667	70.7865	68.8073	69.783	81.6216	82.5472	77.7778	82.4798	82.3529	81.3131	89.1667	89.6714	88.8
76	70.5618	68.8073	69.616	81.6216	82.5472	77.7778	82.4798	82.3529	81.0606	89.1667	89.6714	88.5333
77.3333	70.3371	68.8073	69.4491	81.0811	82.5472	77.2487	82.4798	82.3529	81.0606	89.1667	89.6714	88.5333
78.6667	70.3371	68.8073	69.2821	81.0811	82.5472	76.7196	82.4798	82.3529	80.8081	89.1667	89.6714	88.5333
80	70.3371	68.3486	69.1152	81.0811	82.5472	76.1905	82.2102	82.3529	80.8081	89.1667	89.6714	88.5333
81.3333	70.3371	68.3486	69.1152	80.5405	82.5472	76.1905	82.2102	82.3529	80.5556	89.1667	89.6714	88.5333
82.6667	70.1124	68.3486	68.7813	80	82.5472	76.1905	82.2102	82.3529	80.303	89.1667	89.6714	88.5333
84	69.8876	67.8899	68.7813	80	82.5472	76.1905	81.9407	82.3529	80.303	89.1667	89.2019	88.5333
85.3333	69.8876	67.8899	68.7813	80	82.5472	76.1905	81.9407	81.9328	80.303	89.1667	89.2019	88.5333
86.6667	69.8876	67.8899	68.7813	79.4595	82.5472	76.1905	81.6712	81.9328	80.0505	89.1667	89.2019	88.5333
88	69.6629	67.8899	68.6144	79.4595	82.5472	75.6614	81.6712	81.9328	79.5455	89.1667	89.2019	88.5333
89.3333	69.4382	67.4312	68.4474	78.9189	82.0755	75.6614	81.4016	81.9328	79.5455	89.1667	89.2019	88.2667
90.6667	69.4382	66.9725	68.1135	78.9189	81.6038	75.6614	81.4016	81.9328	79.5455	89.1667	89.2019	88.2667
92	69.2135	66.9725	67.9466	78.9189	81.6038	75.6614	81.4016	81.9328	79.5455	89.1667	89.2019	88.2667
93.3333	68.5393	66.9725	67.9466	78.9189	81.6038	75.6614	81.4016	81.9328	79.5455	89.1667	89.2019	88.2667
94.6667	68.5393	66.9725	67.7796	78.9189	81.6038	75.6614	81.4016	81.9328	79.2929	89.1667	89.2019	88.2667
96	68.3146	65.5963	67.6127	78.9189	81.6038	75.6614	81.4016	81.9328	79.2929	88.3333	89.2019	88
97.3333	68.3146	65.1376	67.2788	78.9189	81.6038	75.6614	81.4016	81.5126	79.0404	88.3333	89.2019	87.7333
98.6667	68.3146	65.1376	67.2788	78.9189	81.6038	75.6614	81.4016	81.5126	79.0404	88.3333	89.2019	87.7333
100	67.8652	64.2202	67.2788	78.3784	81.6038	75.1323	81.4016	81.5126	79.0404	88.3333	88.7324	87.4667
101.333	67.8652	64.2202	67.2788	78.3784	81.6038	75.1323	81.4016	81.5126	79.0404	88.3333	88.7324	87.4667
102.667	67.8652	64.2202	67.1119	78.3784	81.6038	75.1323	81.1321	81.0924	79.0404	88.3333	88.7324	87.4667
104	67.8652	64.2202	67.1119	78.3784	81.6038	75.1323	81.1321	81.0924	79.0404	88.3333	88.7324	87.4667
105.333	67.8652	64.2202	66.9449	78.3784	81.1321	75.1323	80.8625	80.6723	79.0404	88.3333	88.7324	87.4667
106.667	67.8652	63.3028	66.9449	78.3784	81.1321	75.1323	80.593	80.6723	79.0404	88.3333	88.7324	87.2
108	67.6405	63.3028	66.9449	78.3784	80.6604	75.1323	80.593	80.6723	79.0404	88.3333	88.7324	87.2
109.333	67.6405	63.3028	66.778	78.3784	80.1887	75.1323	80.593	80.6723	79.0404	88.3333	88.7324	86.9333
110.667	67.191	62.844	66.611	77.8378	80.1887	75.1323	80.593	80.6723	79.0404	88.3333	88.7324	86.9333
112	66.9663	62.844	66.611	77.8378	80.1887	75.1323	80.593	80.6723	79.0404	88.3333	88.7324	86.4
113.333	66.9663	62.844	66.4441	77.8378	80.1887	74.6032	80.593	80.6723	79.0404	88.3333	88.2629	86.1333
114.667	66.7416	62.844	66.2771	77.8378	79.717	74.6032	80.593	80.6723	79.0404	88.3333	88.2629	86.1333
116	66.7416	62.844	66.1102	77.8378	79.717	74.6032	80.593	80.6723	79.0404	88.3333	88.2629	86.1333
117.333	66.5169	62.844	66.1102	77.8378	79.717	74.6032	80.3234	80.6723	78.7879	88.3333	88.2629	86.1333
118.667	66.0674	62.3853	66.1102	77.2973	79.2453	74.6032	80.3234	80.6723	78.7879	88.3333	88.2629	86.1333
120	66.0674	62.3853	65.9432	77.2973	79.2453	74.6032	80.3234	80.6723	78.7879	88.3333	88.2629	86.1333
121.333	65.8427	62.3853	65.9432	77.2973	79.2453	74.6032	80.3234	80.6723	78.7879	88.3333	88.2629	86.1333
122.667	65.8427	61.9266	65.9432	77.2973	79.2453	74.0741	80.0539	80.6723	78.7879	88.3333	87.7934	86.1333
124	65.8427	61.4679	65.9432	77.2973	78.7736	74.0741	80.0539	80.6723	78.5353	88.3333	87.7934	86.1333
125.333	65.3933	60.5505	65.7763	77.2973	78.7736	74.0741	80.0539	80.6723	78.5353	88.3333	87.7934	86.1333
126.667	65.1685	60.5505	65.6094	76.7568	78.7736	74.0741	79.7844	80.6723	78.5353	88.3333	87.7934	86.1333
128	64.9438	60.5505	65.6094	76.7568	78.7736	73.545	79.7844	80.6723	78.5353	88.3333	87.7934	86.1333
129.333	64.7191	60.0917	65.6094	76.7568	78.7736	73.545	79.5148	80.6723	78.5353	88.3333	87.7934	86.1333
130.667	64.7191	60.0917	65.4424	76.2162	78.7736	73.545	79.5148	80.6723	78.5353	87.5	87.7934	86.1333
132	64.4944	60.0917	65.2755	75.6757	78.7736	73.545	79.5148	80.2521	78.5353	87.5	87.7934	86.1333
133.333	64.0449	59.1743	64.9416	75.6757	78.3019	73.0159	79.5148	80.2521	78.5353	87.5	87.3239	86.1333
134.667	64.0449	59.1743	64.9416	75.6757	78.3019	73.0159	79.5148	80.2521	78.5353	87.5	87.3239	86.1333
136	64.0449	59.1743	64.7746	75.6757	78.3019	73.0159	79.5148	80.2521	78.5353	87.5	87.3239	86.1333
137.333	63.8202	59.1743	64.6077	75.6757	78.3019	73.0159	79.5148	80.2521	78.5353	87.5	87.3239	86.1333
138.667	63.8202	59.1743	64.4407	75.6757	78.3019	73.0159	79.2453	80.2521	78.2828	87.5	87.3239	86.1333
140	63.8202	59.1743	64.4407	75.6757	78.3019	73.0159	79.2453	80.2521	78.2828	87.5	87.3239	85.8667
141.333	63.8202	58.7156	64.4407	75.6757	78.3019	73.0159	79.2453	80.2521	78.2828	87.5	87.3239	85.8667
142.667	63.8202	58.2569	64.2738	75.6757	78.3019	73.0159	79.2453	80.2521	78.2828	86.6667	86.8545	85.8667
144	63.3708	57.7982	64.1068	75.6757	78.3019	73.0159	79.2453	80.2521	78.2828	86.6667	86.8545	85.6
145.333	62.9213	57.7982	63.9399	75.6757	78.3019	73.0159	79.2453	80.2521	78.0303	85.8333	86.8545	85.6
146.667	62.6966	57.3394	63.773	75.1351	77.8302	73.0159	79.2453	80.2521	78.0303	85.8333	86.8545	85.6
148	62.6966	57.3394	63.606	75.1351	77.8302	72.4868	79.2453	80.2521	78.0303	85.8333	86.8545	85.6
149.333	62.6966	57.3394	63.2721	75.1351	77.8302	72.4868	79.2453	80.2521	78.0303	85.8333	86.8545	85.6
150.667	62.6966	56.422	63.2721	75.1351	77.3585	72.4868	79.2453	80.2521	78.0303	85.8333	86.8545	85.6
152	62.6966	56.422	63.1052	75.1351	77.3585	72.4868	79.2453	80.2521	78.0303	85.8333	86.8545	85.6
153.333	62.6966	55.9633	63.1052	75.1351	77.3585	71.9577	79.2453	80.2521	78.0303	85.8333	86.8545	85.6
154.667	62.4719	55.5046	63.1052	75.1351	77.3585	71.9577	79.2453	80.2521	78.0303	85.8333	86.8545	85.6
156	62.2472	55.5046	62.9382	75.1351	77.3585	71.9577	79.2453	80.2521	78.0303	85.8333	86.8545	85.6
157.333	62.2472	55.5046	62.7713	75.1351	77.3585	71.9577	79.2453	80.2521	78.0303	85.8333	86.8545	85.6
158.667	62.2472	55.5046	62.7713	75.1351	77.3585	71.9577	79.2453	80.2521	78.0303	85.8333	86.8545	85.6
160	62.2472	55.5046	62.7713	75.1351	77.3585	71.9577	79.2453	80.2521	78.0303	85.8333	86.8545	85.3333
161.333	62.0225	55.5046	62.7713	75.1351	76.8868	71.4286	79.2453	80.2521	78.0303	84.1667	86.8545	85.3333
162.667	62.0225	55.0459	62.7713	74.5946	76.4151	71.4286	79.2453	80.2521	78.0303	84.1667	86.8545	85.3333
164	61.573	54.5872	62.7713	74.5946	75.9434	71.4286	79.2453	80.2521	78.0303	84.1667	86.8545	85.3333
165.333	61.573	54.5872	62.7713	74.5946	75.4717	71.4286	78.9757	80.2521	78.0303	84.1667	86.8545	85.3333
166.667	61.1236	54.5872	62.7713	74.5946	75	70.8995	78.4367	80.2521	77.7778	84.1667	86.8545	85.3333
168	60.8989	54.1284	62.6043	74.5946	75	70.8995	78.4367	80.2521	77.7778	84.1667	86.8545	85.3333
169.333	60.2247	54.1284	62.6043	74.5946	74.5283	70.8995	78.4367	80.2521	77.7778	84.1667	86.8545	85.3333
170.667	60.2247	54.1284	62.6043	74.5946	74.5283	70.8995	78.1671	80.2521	77.7778	84.1667	86.8545	85.3333
172	60	54.1284	62.4374	74.5946	74.5283	70.8995	78.1671	80.2521	77.7778	83.3333	86.8545	85.3333
173.333	60	54.1284	62.2704	74.5946	74.5283	70.8995	77.8976	80.2521	77.7778	83.3333	86.8545	85.3333
174.667	60	53.6697	62.2704	74.5946	74.5283	70.8995	77.8976	80.2521	77.7778	83.3333	86.8545	85.3333
176	60	53.6697	62.1035	74.5946	74.5283	70.8995	77.8976	80.2521	77.7778	83.3333	86.8545	85.3333
177.333	60	53.6697	62.1035	74.5946	74.5283	70.8995	77.8976	80.2521	77.7778	83.3333	86.8545	85.0667
178.667	60	53.6697	61.9366	74.0541	74.5283	70.8995	77.8976	80.2521	77.7778	83.3333	86.8545	85.0667
180	59.7753	53.6697	61.7696	73.5135	74.5283	70.8995	77.628	80.2521	77.5252	83.3333	86.8545	85.0667
181.333	59.5506	53.6697	61.7696	73.5135	74.5283	70.8995	77.628	80.2521	77.5252	83.3333	86.8545	84.8
182.667	59.5506	53.6697	61.6027	73.5135	74.5283	70.8995	77.628	80.2521	77.5252	82.5	86.8545	84.8
184	59.3258	53.211	61.6027	73.5135	74.5283	70.3704	77.628	80.2521	77.5252	82.5	86.8545	84.8
185.333	59.3258	52.7523	61.6027	73.5135	74.5283	70.3704	77.3585	80.2521	77.5252	82.5	86.8545	84.8
186.667	59.3258	52.7523	61.4357	73.5135	74.5283	69.8413	77.3585	80.2521	77.5252	82.5	86.8545	84.5333
188	59.3258	52.2936	61.1018	73.5135	74.0566	69.8413	77.3585	79.8319	77.5252	82.5	86.8545	84.5333
189.333	58.8764	52.2936	60.9349	73.5135	74.0566	69.8413	77.3585	79.8319	77.5252	82.5	86.8545	84.5333
190.667	58.6517	52.2936	60.7679	73.5135	74.0566	69.8413	77.3585	79.8319	77.5252	82.5	86.8545	84.5333
192	58.6517	52.2936	60.7679	73.5135	74.0566	69.8413	77.3585	79.8319	77.5252	82.5	86.8545	84.5333
193.333	58.6517	52.2936	60.7679	73.5135	74.0566	69.8413	77.3585	79.8319	77.5252	82.5	86.8545	84.5333
194.667	58.6517	52.2936	60.7679	73.5135	74.0566	69.8413	77.3585	79.8319	77.5252	82.5	86.8545	84.5333
196	58.6517	52.2936	60.7679	73.5135	74.0566	69.8413	77.3585	79.8319	77.5252	82.5	86.8545	84.5333
197.333	58.6517	52.2936	60.7679	73.5135	74.0566	69.8413	77.3585	79.8319	77.5252	82.5	86.8545	84.5333
198.667	58.427	52.2936	60.4341	73.5135	74.0566	69.8413	77.3585	79.8319	77.5252	82.5	86.8545	84.5333
200	58.2022	52.2936	59.7663	73.5135	74.0566	69.8413	77.0889	79.8319	77.5252	80	86.8545	84.2667
201.333	58.2022	52.2936	59.7663	73.5135	73.5849	69.8413	77.0889	79.4118	77.5252	80	86.8545	84.2667
202.667	57.9775	51.8349	59.5993	73.5135	73.5849	69.8413	77.0889	79.4118	77.5252	80	86.8545	84.2667
204	57.9775	51.8349	59.5993	72.973	73.5849	69.8413	77.0889	79.4118	77.5252	80	86.8545	84.2667
205.333	57.9775	51.8349	59.5993	72.973	73.1132	69.8413	77.0889	79.4118	77.2727	80	86.8545	84.2667
206.667	57.9775	51.8349	59.5993	72.973	73.1132	69.8413	77.0889	79.4118	77.2727	80	86.8545	84.2667
208	57.7528	51.8349	59.4324	72.973	73.1132	69.8413	77.0889	79.4118	77.2727	80	86.8545	84.2667
209.333	57.5281	51.8349	59.0985	72.973	73.1132	69.8413	77.0889	79.4118	77.0202	80	86.385	84.2667
210.667	57.3034	51.3762	59.0985	72.973	73.1132	69.3122	77.0889	79.4118	77.0202	80	86.385	84.2667
212	57.3034	50.4587	59.0985	72.973	73.1132	68.7831	77.0889	78.9916	77.0202	80	86.385	84.2667
213.333	57.0787	50.4587	59.0985	72.973	73.1132	68.7831	77.0889	78.9916	77.0202	80	86.385	84.2667
214.667	56.8539	50.4587	59.0985	72.973	73.1132	68.7831	77.0889	78.9916	77.0202	80	86.385	84.2667
216	56.8539	50.4587	58.7646	72.4324	73.1132	68.7831	77.0889	78.9916	77.0202	80	86.385	84.2667
217.333	56.6292	50.4587	58.7646	72.4324	73.1132	68.7831	77.0889	78.9916	76.7677	80	86.385	84.2667
218.667	56.6292	50.4587	58.7646	72.4324	73.1132	68.7831	77.0889	78.9916	76.7677	80	86.385	84
220	56.1798	50.4587	58.0968	72.4324	73.1132	68.7831	77.0889	78.9916	76.7677	80	86.385	84
221.333	56.1798	50.4587	57.9299	72.4324	73.1132	68.254	77.0889	78.9916	76.7677	80	86.385	84
222.667	55.9551	50.4587	57.7629	72.4324	73.1132	68.254	77.0889	78.9916	76.7677	80	86.385	84
224	55.5056	50	57.596	72.4324	73.1132	68.254	77.0889	78.9916	76.7677	80	86.385	84
225.333	55.2809	50	57.2621	72.4324	72.6415	68.254	77.0889	78.9916	76.7677	80	86.385	84
226.667	55.2809	50	57.2621	72.4324	72.6415	68.254	76.8194	78.9916	76.7677	80	86.385	84
228	55.0562	49.5413	56.9282	72.4324	72.6415	68.254	76.8194	78.9916	76.7677	80	86.385	84
229.333	55.0562	49.5413	56.9282	72.4324	72.6415	68.254	76.8194	78.9916	76.7677	80	86.385	84
230.667	55.0562	49.5413	56.7613	72.4324	72.6415	68.254	76.8194	78.9916	76.7677	80	86.385	84
232	55.0562	49.5413	56.7613	72.4324	72.6415	68.254	76.5499	78.9916	76.7677	80	86.385	84
233.333	55.0562	49.0826	56.4274	72.4324	72.6415	67.7249	76.2803	78.9916	76.2626	80	85.9155	83.7333
234.667	55.0562	49.0826	56.4274	72.4324	72.6415	67.7249	76.2803	78.9916	76.2626	80	85.9155	83.7333
236	55.0562	49.0826	56.4274	72.4324	72.6415	67.1958	76.2803	78.9916	76.2626	80	85.9155	83.7333
237.333	55.0562	49.0826	56.2604	72.4324	72.6415	67.1958	76.2803	78.9916	76.2626	80	85.9155	83.7333
238.667	55.0562	49.0826	56.2604	72.4324	72.6415	67.1958	76.2803	78.9916	76.2626	80	85.9155	83.7333
240	55.0562	48.1651	56.2604	72.4324	72.6415	67.1958	76.2803	78.9916	76.2626	80	85.9155	83.7333
241.333	55.0562	48.1651	56.2604	72.4324	72.6415	67.1958	76.2803	78.9916	76.2626	80	85.446	83.7333
242.667	55.0562	48.1651	56.2604	72.4324	72.6415	67.1958	76.2803	78.9916	76.2626	80	85.446	83.4667
244	54.8315	48.1651	56.2604	72.4324	72.6415	67.1958	76.2803	78.9916	76.2626	80	85.446	83.4667
245.333	54.6067	47.7064	56.2604	72.4324	72.6415	67.1958	76.2803	78.9916	76.2626	80	85.446	83.4667
246.667	54.6067	47.2477	56.2604	72.4324	72.6415	67.1958	76.2803	78.9916	76.2626	80	85.446	83.2
248	54.6067	47.2477	56.0935	71.8919	72.6415	67.1958	76.2803	78.9916	76.2626	80	85.446	83.2
249.333	54.6067	47.2477	56.0935	71.8919	72.6415	67.1958	76.2803	78.9916	76.2626	80	85.446	83.2
250.667	54.6067	46.789	56.0935	71.8919	72.6415	67.1958	76.2803	78.9916	76.2626	80	85.446	83.2
252	54.6067	46.789	56.0935	71.8919	72.6415	67.1958	76.2803	78.9916	76.0101	80	84.9765	83.2
253.333	54.6067	46.789	55.9265	71.8919	72.6415	66.6667	76.2803	78.9916	76.0101	80	84.9765	83.2
254.667	54.6067	46.789	55.7596	71.8919	72.6415	66.6667	76.2803	78.9916	76.0101	80	84.9765	82.9333
256	54.6067	46.789	55.7596	71.8919	72.1698	66.6667	76.0108	78.5714	76.0101	80	84.9765	82.9333
257.333	54.6067	46.789	55.5926	71.8919	72.1698	66.6667	76.0108	78.1513	76.0101	80	84.9765	82.9333
258.667	54.6067	45.8716	55.4257	71.8919	72.1698	66.6667	76.0108	78.1513	76.0101	80	84.507	82.6667
260	54.6067	45.8716	55.4257	71.8919	72.1698	66.6667	76.0108	78.1513	76.0101	80	84.507	82.6667
261.333	54.6067	45.4128	55.4257	71.8919	72.1698	66.6667	76.0108	78.1513	76.0101	80	84.507	82.6667
262.667	54.6067	45.4128	55.4257	71.8919	72.1698	66.6667	76.0108	78.1513	76.0101	80	84.507	82.6667
264	54.6067	45.4128	55.4257	71.8919	72.1698	66.6667	76.0108	77.7311	76.0101	80	84.507	82.4
265.333	54.382	45.4128	55.4257	71.8919	72.1698	66.6667	76.0108	77.7311	76.0101	80	84.507	82.4
266.667	54.1573	44.9541	54.7579	71.8919	72.1698	66.6667	76.0108	77.7311	76.0101	80	84.507	82.4
268	53.9326	44.9541	54.591	71.8919	72.1698	66.6667	75.7412	77.7311	76.0101	80	84.507	82.4
269.333	53.9326	44.9541	54.591	71.3513	72.1698	66.6667	75.7412	77.7311	76.0101	80	84.507	82.4
270.667	53.9326	44.9541	54.591	71.3513	72.1698	66.6667	75.4717	77.7311	76.0101	80	84.507	82.4
272	53.9326	44.9541	54.2571	70.8108	72.1698	66.6667	75.4717	77.7311	76.0101	80	84.507	82.1333
273.333	53.9326	44.9541	54.0902	70.2703	72.1698	66.6667	75.4717	77.7311	76.0101	80	84.507	82.1333
274.667	53.9326	44.4954	54.0902	70.2703	72.1698	66.6667	75.2022	77.7311	75.7576	80	84.507	82.1333
276	53.9326	44.0367	53.9232	70.2703	72.1698	66.6667	74.9326	77.7311	75.7576	80	84.507	82.1333
277.333	53.9326	43.578	53.9232	70.2703	72.1698	66.6667	74.9326	77.7311	75.7576	80	84.507	82.1333
278.667	53.9326	43.578	53.5893	70.2703	72.1698	66.6667	74.9326	77.3109	75.7576	80	84.507	81.8667
280	53.7079	43.1193	53.5893	70.2703	72.1698	66.6667	74.9326	77.3109	75.7576	80	84.507	81.6
281.333	53.7079	43.1193	53.5893	70.2703	72.1698	66.6667	74.9326	77.3109	75.7576	80	84.507	81.6
282.667	53.7079	43.1193	53.5893	70.2703	72.1698	66.6667	74.9326	77.3109	75.7576	80	84.507	81.6
284	53.7079	43.1193	53.4224	70.2703	72.1698	66.6667	74.9326	77.3109	75.7576	80	84.507	81.6
285.333	53.7079	43.1193	53.4224	70.2703	72.1698	66.6667	74.9326	77.3109	75.7576	80	84.507	81.6
286.667	53.4832	43.1193	53.4224	70.2703	72.1698	66.6667	74.9326	77.3109	75.7576	80	84.507	81.3333
288	53.2584	43.1193	53.2554	69.7297	72.1698	66.6667	74.9326	77.3109	75.7576	80	84.507	81.3333
289.333	53.2584	43.1193	53.0885	69.7297	72.1698	66.6667	74.9326	77.3109	75.7576	80	84.507	81.3333
290.667	53.2584	43.1193	53.0885	69.7297	72.1698	66.6667	74.9326	77.3109	75.7576	80	84.507	81.3333
292	53.2584	42.6606	52.7546	69.1892	72.1698	66.6667	74.9326	76.8908	75.7576	80	84.507	81.3333
293.333	53.2584	42.2018	52.7546	69.1892	72.1698	66.6667	74.9326	76.4706	75.7576	80	84.507	81.3333
294.667	53.2584	42.2018	52.5876	69.1892	72.1698	66.6667	74.9326	76.4706	75.7576	80	84.507	81.3333
296	53.2584	42.2018	52.2538	69.1892	72.1698	66.6667	74.9326	76.4706	75.7576	80	84.507	81.3333
297.333	53.2584	42.2018	52.2538	69.1892	72.1698	66.6667	74.9326	76.4706	75.7576	80	84.0376	81.3333
298.667	53.2584	42.2018	51.9199	69.1892	72.1698	66.6667	74.9326	76.4706	75.7576	80	84.0376	81.3333
300	52.809	41.7431	51.2521	69.1892	72.1698	66.6667	74.9326	76.4706	75.505	80	84.0376	81.3333
301.333	52.809	41.7431	51.2521	69.1892	72.1698	66.6667	74.9326	76.4706	75.2525	80	84.0376	81.3333
302.667	52.809	41.7431	51.2521	69.1892	72.1698	66.6667	74.6631	76.4706	75.2525	80	84.0376	80.8
304	52.5843	41.7431	51.2521	69.1892	72.1698	66.6667	74.6631	76.4706	75.2525	80	84.0376	80.8
305.333	52.3595	41.7431	51.0851	69.1892	72.1698	66.6667	74.6631	76.4706	75.2525	79.1667	84.0376	80.8
306.667	52.1348	41.7431	51.0851	69.1892	72.1698	66.1376	74.6631	76.4706	75.2525	79.1667	84.0376	80.8
308	52.1348	41.2844	50.9182	69.1892	72.1698	66.1376	74.6631	76.4706	75.2525	79.1667	84.0376	80.8
309.333	52.1348	41.2844	50.9182	69.1892	72.1698	66.1376	74.6631	76.0504	75.2525	79.1667	84.0376	80.8
310.667	51.9101	40.8257	50.7512	69.1892	71.6981	66.1376	74.6631	76.0504	75.2525	79.1667	84.0376	80.8
312	51.9101	40.8257	50.5843	69.1892	71.6981	66.1376	74.6631	76.0504	75.2525	79.1667	84.0376	80.5333
313.333	51.9101	40.8257	50.5843	69.1892	71.6981	66.1376	74.6631	76.0504	75	79.1667	84.0376	80.5333
314.667	51.9101	40.8257	50.5843	69.1892	71.6981	66.1376	74.6631	76.0504	75	79.1667	84.0376	80.5333
316	51.6854	40.8257	50.5843	69.1892	71.6981	66.1376	74.6631	76.0504	75	79.1667	83.5681	80.5333
317.333	51.6854	40.8257	50.5843	69.1892	71.6981	66.1376	74.6631	76.0504	75	79.1667	83.5681	80.5333
318.667	51.6854	40.8257	50.5843	69.1892	71.6981	66.1376	74.6631	76.0504	75	79.1667	83.0986	80.5333
320	51.6854	40.8257	50.4174	69.1892	71.6981	66.1376	74.6631	76.0504	75	79.1667	83.0986	80.5333
321.333	51.236	40.8257	50.2504	69.1892	71.6981	65.6085	74.6631	76.0504	75	79.1667	83.0986	80.5333
322.667	51.236	40.8257	50.2504	69.1892	71.6981	65.6085	74.6631	76.0504	75	79.1667	83.0986	80.2667
324	51.236	40.8257	50.2504	69.1892	71.6981	65.6085	74.6631	76.0504	74.7475	79.1667	83.0986	80
325.333	51.236	40.367	50.2504	69.1892	71.6981	65.6085	74.6631	75.6303	74.7475	79.1667	83.0986	80
326.667	51.236	40.367	50.0835	69.1892	71.6981	65.6085	74.6631	75.2101	74.7475	79.1667	83.0986	80
328	51.236	40.367	50.0835	69.1892	71.6981	65.6085	74.6631	75.2101	74.7475	79.1667	83.0986	80
329.333	51.236	40.367	50.0835	69.1892	71.6981	65.6085	74.6631	75.2101	74.7475	79.1667	83.0986	80
330.667	51.236	40.367	49.9165	69.1892	71.6981	65.6085	74.6631	75.2101	74.495	79.1667	83.0986	80
332	51.236	40.367	49.9165	69.1892	71.6981	65.0794	74.6631	75.2101	74.495	79.1667	83.0986	79.7333
333.333	51.0112	39.9083	49.9165	69.1892	71.6981	65.0794	74.6631	75.2101	74.495	79.1667	83.0986	79.7333
334.667	51.0112	39.9083	49.9165	69.1892	71.6981	65.0794	74.6631	75.2101	74.495	78.3333	83.0986	79.7333
336	51.0112	39.9083	49.9165	69.1892	71.6981	65.0794	74.6631	75.2101	74.495	78.3333	83.0986	79.7333
337.333	51.0112	39.9083	49.9165	69.1892	71.6981	65.0794	74.6631	75.2101	74.495	78.3333	83.0986	79.7333
338.667	50.5618	39.4495	49.9165	69.1892	71.6981	65.0794	74.6631	75.2101	74.495	78.3333	83.0986	79.7333
340	50.5618	39.4495	49.9165	69.1892	71.6981	65.0794	74.6631	75.2101	74.495	78.3333	83.0986	79.7333
341.333	50.5618	39.4495	49.9165	69.1892	71.6981	65.0794	74.6631	75.2101	74.495	78.3333	83.0986	79.7333
342.667	50.5618	39.4495	49.9165	69.1892	71.6981	65.0794	74.6631	75.2101	74.495	78.3333	83.0986	79.7333
344	50.3371	39.4495	49.9165	69.1892	71.6981	65.0794	74.6631	75.2101	74.495	78.3333	83.0986	79.7333
345.333	50.3371	39.4495	49.9165	69.1892	71.6981	64.5503	74.6631	75.2101	74.495	78.3333	83.0986	79.7333
346.667	50.3371	39.4495	49.9165	69.1892	71.6981	64.5503	74.6631	75.2101	74.495	78.3333	83.0986	79.7333
348	50.3371	39.4495	49.9165	69.1892	71.6981	64.0212	74.6631	75.2101	74.495	78.3333	83.0986	79.7333
349.333	50.1124	39.4495	49.9165	69.1892	71.6981	64.0212	74.6631	75.2101	74.495	78.3333	83.0986	79.7333
350.667	50.1124	39.4495	49.7496	69.1892	71.6981	64.0212	74.6631	75.2101	74.495	78.3333	83.0986	79.7333
352	50.1124	39.4495	49.5826	69.1892	71.6981	64.0212	74.6631	75.2101	74.495	78.3333	83.0986	79.7333
353.333	50.1124	39.4495	49.4157	69.1892	71.6981	64.0212	74.6631	75.2101	74.495	78.3333	83.0986	79.7333
354.667	50.1124	39.4495	49.4157	69.1892	71.6981	64.0212	74.6631	75.2101	74.495	78.3333	83.0986	79.7333
356	49.8876	38.9908	49.4157	69.1892	71.6981	64.0212	74.6631	75.2101	74.495	78.3333	83.0986	79.7333
357.333	49.8876	38.9908	49.2488	69.1892	71.6981	64.0212	74.6631	75.2101	74.495	78.3333	83.0986	79.7333
358.667	49.8876	38.9908	49.2488	69.1892	71.6981	64.0212	74.6631	75.2101	74.2424	78.3333	83.0986	79.7333
360	49.4382	38.9908	49.2488	69.1892	71.6981	64.0212	74.6631	75.2101	74.2424	78.3333	83.0986	79.7333
361.333	49.4382	38.9908	49.2488	69.1892	71.2264	64.0212	74.6631	75.2101	74.2424	78.3333	83.0986	79.7333
362.667	49.4382	38.9908	49.2488	69.1892	71.2264	64.0212	74.6631	74.7899	74.2424	78.3333	83.0986	79.7333
364	49.4382	38.9908	49.0818	69.1892	71.2264	64.0212	74.6631	74.7899	74.2424	78.3333	83.0986	79.7333
365.333	49.4382	38.9908	49.0818	69.1892	71.2264	64.0212	74.6631	74.7899	74.2424	78.3333	83.0986	79.7333
366.667	49.2135	38.9908	48.9149	69.1892	70.7547	64.0212	74.6631	74.7899	74.2424	78.3333	82.6291	79.7333
368	48.9888	38.9908	48.7479	69.1892	70.7547	64.0212	74.6631	74.7899	74.2424	78.3333	82.6291	79.7333
369.333	48.9888	38.9908	48.7479	69.1892	70.7547	64.0212	74.6631	74.7899	74.2424	78.3333	82.6291	79.7333
370.667	48.9888	38.9908	48.581	69.1892	70.7547	64.0212	74.6631	74.7899	74.2424	78.3333	82.6291	79.7333
372	48.9888	38.9908	48.414	69.1892	70.7547	64.0212	74.6631	74.7899	74.2424	78.3333	82.6291	79.7333
373.333	48.764	38.9908	48.414	69.1892	70.7547	64.0212	74.6631	74.7899	74.2424	78.3333	82.6291	79.7333
374.667	48.764	38.9908	48.414	69.1892	70.7547	64.0212	74.6631	74.7899	74.2424	78.3333	82.6291	79.7333
376	48.764	38.9908	48.2471	69.1892	70.7547	64.0212	74.6631	74.7899	74.2424	78.3333	82.6291	79.7333
377.333	48.764	38.9908	48.0801	69.1892	70.7547	64.0212	74.6631	74.7899	74.2424	78.3333	82.6291	79.7333
378.667	48.764	38.9908	47.9132	69.1892	70.7547	64.0212	74.6631	74.7899	74.2424	78.3333	82.6291	79.7333
380	48.764	38.9908	47.9132	69.1892	70.7547	64.0212	74.6631	74.7899	74.2424	78.3333	82.6291	79.7333
381.333	48.764	38.9908	47.9132	69.1892	70.7547	64.0212	74.6631	74.7899	74.2424	78.3333	82.6291	79.7333
382.667	48.764	38.9908	47.5793	69.1892	70.7547	64.0212	74.6631	74.7899	74.2424	78.3333	82.6291	79.7333
384	48.764	38.5321	47.5793	69.1892	70.7547	64.0212	74.6631	74.7899	73.9899	78.3333	82.6291	79.7333
385.333	48.764	38.5321	47.5793	69.1892	70.7547	64.0212	74.6631	74.7899	73.9899	78.3333	82.6291	79.7333
386.667	48.764	38.5321	47.0785	69.1892	70.7547	64.0212	74.6631	74.7899	73.9899	78.3333	82.6291	79.7333
388	48.764	38.5321	46.9115	69.1892	70.283	64.0212	74.3935	74.7899	73.9899	78.3333	82.6291	79.7333
389.333	48.5393	38.5321	46.9115	69.1892	70.283	64.0212	74.3935	74.3697	73.9899	78.3333	82.6291	79.7333
390.667	48.5393	38.5321	46.7446	69.1892	70.283	64.0212	74.3935	74.3697	73.9899	78.3333	82.6291	79.4667
392	48.5393	38.5321	46.5776	69.1892	70.283	64.0212	74.3935	74.3697	73.9899	78.3333	82.6291	79.4667
393.333	48.5393	38.5321	46.5776	69.1892	70.283	64.0212	74.3935	74.3697	73.9899	78.3333	82.6291	79.4667
394.667	48.3146	38.5321	46.5776	69.1892	70.283	64.0212	74.3935	74.3697	73.9899	78.3333	82.6291	79.4667
396	48.3146	38.5321	46.4107	69.1892	70.283	63.4921	74.3935	74.3697	73.9899	78.3333	82.6291	79.4667
397.333	48.3146	38.5321	46.4107	68.6487	70.283	63.4921	74.3935	74.3697	73.9899	78.3333	82.6291	79.4667
398.667	48.3146	38.5321	46.4107	68.6487	70.283	63.4921	74.3935	74.3697	73.9899	78.3333	82.6291	79.4667
400	48.3146	38.5321	46.2437	68.6487	69.8113	63.4921	74.3935	73.9496	73.7374	78.3333	82.1596	79.4667
401.333	48.3146	38.5321	46.2437	68.6487	69.8113	63.4921	74.3935	73.9496	73.7374	78.3333	82.1596	79.4667
402.667	48.3146	38.5321	46.2437	68.6487	69.8113	63.4921	74.3935	73.9496	73.7374	78.3333	82.1596	79.4667
404	48.3146	38.5321	46.2437	68.6487	69.8113	63.4921	74.3935	73.9496	73.7374	78.3333	82.1596	79.4667
405.333	48.3146	38.5321	46.2437	68.6487	69.8113	63.4921	74.3935	73.9496	73.7374	78.3333	82.1596	79.4667
406.667	48.3146	38.5321	46.2437	68.6487	69.8113	63.4921	74.3935	73.9496	73.7374	78.3333	82.1596	79.4667
408	48.0899	38.5321	46.0768	68.6487	69.8113	63.4921	74.3935	73.9496	73.7374	78.3333	82.1596	79.4667
409.333	48.0899	38.5321	46.0768	68.6487	69.8113	63.4921	74.3935	73.9496	73.7374	78.3333	82.1596	79.4667
410.667	48.0899	38.0734	46.0768	68.6487	69.8113	63.4921	74.3935	73.5294	73.7374	78.3333	82.1596	79.2
412	48.0899	38.0734	46.0768	68.6487	69.8113	63.4921	74.124	73.5294	73.7374	78.3333	82.1596	78.9333
413.333	48.0899	38.0734	46.0768	68.6487	69.8113	63.4921	74.124	73.5294	73.7374	78.3333	82.1596	78.9333
414.667	48.0899	38.0734	46.0768	68.6487	69.3396	63.4921	74.124	73.5294	73.7374	78.3333	82.1596	78.9333
416	47.8652	38.0734	46.0768	68.6487	69.3396	63.4921	74.124	73.5294	73.7374	78.3333	82.1596	78.9333
417.333	47.8652	38.0734	46.0768	68.6487	69.3396	63.4921	74.124	73.5294	73.7374	78.3333	82.1596	78.9333
418.667	47.6405	38.0734	46.0768	68.6487	69.3396	63.4921	74.124	73.5294	73.4848	78.3333	82.1596	78.9333
420	47.6405	38.0734	46.0768	68.6487	69.3396	63.4921	74.124	73.5294	73.4848	78.3333	82.1596	78.9333
421.333	47.6405	38.0734	46.0768	68.6487	69.3396	63.4921	74.124	73.5294	73.2323	78.3333	82.1596	78.9333
422.667	47.6405	38.0734	46.0768	68.6487	69.3396	63.4921	74.124	73.5294	73.2323	78.3333	82.1596	78.9333
424	47.6405	38.0734	46.0768	68.6487	69.3396	63.4921	74.124	73.5294	73.2323	78.3333	82.1596	78.9333
425.333	47.6405	38.0734	46.0768	68.6487	69.3396	63.4921	74.124	73.5294	73.2323	78.3333	82.1596	78.9333
426.667	47.6405	38.0734	46.0768	68.6487	69.3396	63.4921	74.124	73.1092	72.9798	78.3333	82.1596	78.9333
428	47.6405	38.0734	46.0768	68.6487	69.3396	63.4921	74.124	73.1092	72.9798	78.3333	82.1596	78.9333
429.333	47.6405	38.0734	46.0768	68.6487	69.3396	63.4921	74.124	73.1092	72.9798	78.3333	82.1596	78.9333
430.667	47.6405	37.6147	46.0768	68.6487	69.3396	63.4921	74.124	73.1092	72.9798	78.3333	82.1596	78.9333
432	47.6405	37.156	46.0768	68.6487	69.3396	63.4921	74.124	73.1092	72.9798	78.3333	82.1596	78.9333
433.333	47.6405	37.156	45.7429	68.6487	68.8679	62.4339	74.124	73.1092	72.9798	78.3333	82.1596	78.9333
434.667	47.6405	37.156	45.7429	68.6487	68.8679	62.4339	74.124	73.1092	72.9798	78.3333	82.1596	78.9333
436	47.6405	37.156	45.7429	68.6487	68.8679	62.4339	74.124	73.1092	72.9798	78.3333	82.1596	78.9333
437.333	47.6405	37.156	45.576	68.6487	68.8679	62.4339	74.124	73.1092	72.9798	78.3333	82.1596	78.9333
438.667	47.6405	37.156	45.576	68.6487	68.8679	62.4339	74.124	73.1092	72.9798	78.3333	82.1596	78.9333
440	47.6405	37.156	45.576	68.6487	68.8679	62.4339	74.124	73.1092	72.9798	78.3333	82.1596	78.9333
441.333	47.6405	37.156	45.576	68.6487	68.8679	62.4339	74.124	73.1092	72.9798	78.3333	82.1596	78.9333
442.667	47.6405	37.156	45.576	68.6487	68.8679	62.4339	74.124	73.1092	72.9798	78.3333	82.1596	78.9333
444	47.6405	37.156	45.576	68.6487	68.8679	62.4339	74.124	73.1092	72.9798	78.3333	82.1596	78.9333
445.333	47.6405	36.6972	45.576	68.6487	68.8679	62.4339	74.124	73.1092	72.9798	78.3333	82.1596	78.9333
446.667	47.6405	36.6972	45.576	68.6487	68.8679	62.4339	74.124	73.1092	72.9798	78.3333	82.1596	78.9333
448	47.4157	36.6972	45.576	68.6487	68.8679	62.4339	73.8544	73.1092	72.9798	78.3333	82.1596	78.9333
449.333	47.4157	36.6972	45.576	68.6487	68.8679	62.4339	73.5849	73.1092	72.9798	78.3333	82.1596	78.9333
450.667	47.4157	36.6972	45.409	68.6487	68.8679	62.4339	73.5849	73.1092	72.9798	78.3333	82.1596	78.9333
452	47.191	36.6972	45.409	68.6487	68.8679	62.4339	73.3154	73.1092	72.9798	78.3333	82.1596	78.9333
453.333	47.191	36.6972	45.409	68.6487	68.8679	62.4339	73.3154	73.1092	72.9798	78.3333	82.1596	78.9333
454.667	46.9663	36.6972	45.409	68.6487	68.8679	62.4339	73.3154	73.1092	72.9798	78.3333	82.1596	78.9333
456	46.9663	36.6972	45.409	68.6487	68.8679	62.4339	73.3154	73.1092	72.9798	78.3333	82.1596	78.9333
457.333	46.9663	36.6972	45.409	68.6487	68.3962	62.4339	73.3154	73.1092	72.9798	78.3333	82.1596	78.9333
458.667	46.9663	36.6972	45.2421	68.6487	68.3962	62.4339	73.3154	73.1092	72.9798	78.3333	82.1596	78.9333
460	46.7416	36.6972	45.2421	68.6487	68.3962	62.4339	73.3154	73.1092	72.9798	78.3333	82.1596	78.9333
461.333	46.7416	36.6972	45.2421	68.6487	68.3962	62.4339	73.3154	73.1092	72.9798	78.3333	82.1596	78.9333
462.667	46.7416	36.6972	45.2421	68.6487	68.3962	62.4339	73.3154	73.1092	72.9798	78.3333	82.1596	78.9333
464	46.7416	36.6972	45.2421	68.6487	68.3962	62.4339	73.3154	73.1092	72.9798	78.3333	82.1596	78.9333
465.333	46.7416	36.6972	45.0751	68.6487	68.3962	62.4339	73.3154	73.1092	72.9798	78.3333	82.1596	78.9333
466.667	46.7416	36.6972	44.9082	68.6487	68.3962	62.4339	73.3154	72.6891	72.9798	78.3333	82.1596	78.9333
468	46.5168	36.6972	44.9082	68.6487	68.3962	62.4339	73.3154	72.6891	72.9798	78.3333	82.1596	78.9333
469.333	46.5168	36.6972	44.7412	68.6487	68.3962	62.4339	73.3154	72.6891	72.9798	78.3333	82.1596	78.9333
470.667	46.5168	36.6972	44.7412	68.6487	68.3962	62.4339	73.3154	72.6891	72.9798	78.3333	82.1596	78.9333
472	46.2921	36.6972	44.7412	68.6487	68.3962	62.4339	73.3154	72.6891	72.9798	78.3333	82.1596	78.9333
473.333	46.2921	36.6972	44.7412	68.6487	68.3962	62.4339	73.3154	72.6891	72.7273	78.3333	82.1596	78.9333
474.667	46.2921	36.6972	44.7412	68.6487	68.3962	62.4339	73.3154	72.6891	72.7273	78.3333	82.1596	78.9333
476	46.2921	36.6972	44.7412	68.6487	68.3962	62.4339	73.3154	72.2689	72.7273	78.3333	82.1596	78.9333
477.333	46.2921	36.6972	44.7412	68.6487	68.3962	62.4339	73.3154	72.2689	72.7273	78.3333	82.1596	78.9333
478.667	46.2921	36.6972	44.7412	68.6487	68.3962	62.4339	73.3154	72.2689	72.7273	78.3333	82.1596	78.9333
480	46.2921	36.6972	44.7412	68.6487	68.3962	62.4339	73.3154	72.2689	72.7273	78.3333	82.1596	78.9333
481.333	46.2921	36.6972	44.7412	68.6487	68.3962	62.4339	73.3154	72.2689	72.7273	78.3333	82.1596	78.9333
482.667	46.2921	36.6972	44.7412	68.6487	68.3962	62.4339	73.3154	71.8487	72.7273	78.3333	82.1596	78.9333
484	46.0674	36.6972	44.7412	68.6487	68.3962	62.4339	73.3154	71.8487	72.7273	78.3333	82.1596	78.9333
485.333	46.0674	36.6972	44.7412	68.1081	68.3962	62.4339	73.3154	71.8487	72.7273	78.3333	81.6901	78.6667
486.667	46.0674	36.6972	44.7412	68.1081	68.3962	62.4339	73.3154	71.8487	72.7273	78.3333	81.6901	78.6667
488	46.0674	36.6972	44.5743	67.5676	68.3962	62.4339	73.3154	71.8487	72.7273	78.3333	81.6901	78.6667
489.333	46.0674	36.6972	44.5743	67.5676	68.3962	62.4339	73.3154	71.8487	72.7273	78.3333	81.6901	78.6667
490.667	46.0674	36.6972	44.5743	67.5676	68.3962	62.4339	73.3154	71.8487	72.7273	78.3333	81.6901	78.4
492	46.0674	36.6972	44.5743	67.5676	68.3962	62.4339	73.3154	71.8487	72.7273	78.3333	81.6901	78.4
493.333	46.0674	36.6972	44.5743	67.027	68.3962	62.4339	73.3154	71.8487	72.7273	78.3333	81.6901	78.4
494.667	46.0674	36.6972	44.5743	67.027	68.3962	62.4339	73.3154	71.8487	72.7273	78.3333	81.6901	78.4
496	46.0674	36.6972	44.5743	67.027	68.3962	62.4339	73.3154	71.8487	72.7273	78.3333	81.6901	78.4
497.333	46.0674	36.6972	44.5743	67.027	68.3962	62.4339	73.3154	71.8487	72.7273	78.3333	81.6901	78.4
498.667	46.0674	36.6972	44.4074	67.027	67.9245	62.4339	73.3154	71.8487	72.7273	78.3333	81.6901	78.4
500	45.8427	36.6972	44.2404	66.4865	67.9245	62.4339	73.3154	71.8487	72.7273	78.3333	81.2207	78.4
501.333	45.8427	36.6972	44.2404	66.4865	67.9245	62.4339	73.3154	71.8487	72.7273	78.3333	81.2207	78.4
502.667	45.8427	36.6972	44.0735	66.4865	67.9245	62.4339	73.3154	71.8487	72.7273	78.3333	81.2207	78.4
504	45.8427	36.6972	44.0735	66.4865	67.9245	62.4339	73.3154	71.8487	72.7273	78.3333	81.2207	78.4
505.333	45.8427	36.6972	44.0735	66.4865	67.9245	62.4339	73.3154	71.8487	72.7273	78.3333	81.2207	78.1333
506.667	45.8427	36.6972	44.0735	66.4865	67.9245	62.4339	73.3154	71.8487	72.7273	78.3333	81.2207	78.1333
508	45.8427	36.6972	44.0735	66.4865	67.9245	62.4339	73.3154	71.8487	72.7273	78.3333	81.2207	78.1333
509.333	45.8427	36.6972	44.0735	66.4865	67.9245	62.4339	73.3154	71.8487	72.7273	78.3333	81.2207	78.1333
510.667	45.8427	36.6972	44.0735	66.4865	67.9245	62.4339	73.3154	71.8487	72.7273	78.3333	81.2207	78.1333
512	45.8427	36.6972	44.0735	66.4865	67.9245	62.4339	73.3154	71.8487	72.7273	78.3333	81.2207	78.1333
513.333	45.618	36.6972	44.0735	66.4865	67.9245	62.4339	73.3154	71.8487	72.7273	78.3333	81.2207	78.1333
514.667	45.618	36.6972	44.0735	66.4865	67.9245	62.4339	73.3154	71.8487	72.7273	78.3333	81.2207	78.1333
516	45.618	36.6972	44.0735	66.4865	67.9245	62.4339	73.3154	71.8487	72.7273	78.3333	81.2207	78.1333
517.333	45.618	36.6972	44.0735	66.4865	67.9245	62.4339	73.3154	71.8487	72.7273	78.3333	81.2207	78.1333
518.667	45.618	36.6972	44.0735	66.4865	67.9245	62.4339	73.3154	71.8487	72.7273	78.3333	81.2207	78.1333
520	45.618	36.6972	43.9065	66.4865	67.9245	62.4339	73.3154	71.8487	72.7273	78.3333	81.2207	78.1333
521.333	45.3933	36.6972	43.9065	66.4865	67.4528	62.4339	73.3154	71.8487	72.7273	78.3333	81.2207	78.1333
522.667	45.3933	36.6972	43.9065	66.4865	67.4528	62.4339	73.0458	71.8487	72.7273	78.3333	81.2207	78.1333
524	45.3933	36.6972	43.9065	66.4865	67.4528	62.4339	73.0458	71.8487	72.7273	78.3333	81.2207	78.1333
525.333	45.3933	36.6972	43.9065	66.4865	67.4528	62.4339	73.0458	71.8487	72.7273	78.3333	81.2207	78.1333
526.667	45.3933	36.6972	43.9065	66.4865	67.4528	62.4339	73.0458	71.8487	72.7273	78.3333	81.2207	78.1333
528	45.3933	36.6972	43.9065	66.4865	67.4528	62.4339	73.0458	71.8487	72.7273	78.3333	81.2207	78.1333
529.333	45.3933	36.2385	43.9065	66.4865	67.4528	62.4339	73.0458	71.8487	72.7273	78.3333	81.2207	78.1333
530.667	45.3933	36.2385	43.9065	66.4865	67.4528	62.4339	73.0458	71.8487	72.7273	78.3333	81.2207	78.1333
532	45.1685	36.2385	43.9065	66.4865	67.4528	62.4339	73.0458	71.8487	72.7273	78.3333	81.2207	78.1333
533.333	45.1685	35.7798	43.9065	66.4865	66.9811	61.9048	73.0458	71.8487	72.7273	78.3333	81.2207	78.1333
534.667	45.1685	35.7798	43.9065	66.4865	66.9811	61.9048	73.0458	71.8487	72.7273	78.3333	81.2207	78.1333
536	45.1685	35.7798	43.9065	66.4865	66.9811	61.9048	73.0458	71.8487	72.7273	78.3333	81.2207	78.1333
537.333	45.1685	35.7798	43.9065	66.4865	66.9811	61.9048	72.7763	71.8487	72.7273	78.3333	81.2207	78.1333
538.667	45.1685	35.7798	43.9065	66.4865	66.9811	61.9048	72.7763	71.8487	72.7273	78.3333	81.2207	78.1333
540	45.1685	35.7798	43.9065	66.4865	66.9811	61.9048	72.7763	71.8487	72.7273	78.3333	81.2207	78.1333
541.333	45.1685	35.7798	43.9065	66.4865	66.9811	61.9048	72.7763	71.8487	72.7273	78.3333	81.2207	78.1333
542.667	45.1685	35.7798	43.7396	66.4865	66.9811	61.9048	72.7763	71.8487	72.7273	78.3333	81.2207	77.8667
544	45.1685	35.7798	43.7396	66.4865	66.9811	61.9048	72.7763	71.8487	72.7273	78.3333	81.2207	77.8667
545.333	45.1685	35.7798	43.7396	66.4865	66.9811	61.9048	72.7763	71.8487	72.7273	78.3333	81.2207	77.8667
546.667	45.1685	35.3211	43.7396	66.4865	66.9811	61.9048	72.7763	71.8487	72.7273	78.3333	81.2207	77.8667
548	45.1685	35.3211	43.7396	66.4865	66.9811	61.9048	72.7763	71.8487	72.7273	78.3333	81.2207	77.8667
549.333	45.1685	35.3211	43.7396	66.4865	66.9811	61.9048	72.7763	71.8487	72.7273	78.3333	81.2207	77.8667
550.667	45.1685	35.3211	43.7396	66.4865	66.9811	61.9048	72.7763	71.8487	72.7273	78.3333	81.2207	77.8667
552	45.1685	35.3211	43.7396	66.4865	66.9811	61.9048	72.7763	71.8487	72.7273	78.3333	81.2207	77.8667
553.333	45.1685	34.8624	43.5726	66.4865	66.9811	61.9048	72.7763	71.8487	72.7273	78.3333	81.2207	77.8667
554.667	45.1685	34.8624	43.4057	66.4865	66.9811	61.9048	72.7763	71.8487	72.4748	78.3333	81.2207	77.8667
556	45.1685	34.8624	43.4057	66.4865	66.9811	61.9048	72.7763	71.8487	72.4748	78.3333	81.2207	77.8667
557.333	45.1685	34.8624	43.4057	66.4865	66.9811	61.9048	72.7763	71.8487	72.4748	78.3333	81.2207	77.8667
558.667	45.1685	34.8624	43.0718	66.4865	66.9811	61.9048	72.7763	71.8487	72.4748	78.3333	81.2207	77.8667
560	45.1685	34.8624	43.0718	66.4865	66.9811	61.9048	72.7763	71.8487	72.2222	78.3333	81.2207	77.8667
561.333	45.1685	34.4037	43.0718	66.4865	66.9811	61.9048	72.7763	71.8487	72.2222	78.3333	81.2207	77.8667
562.667	45.1685	34.4037	42.9048	66.4865	66.9811	61.9048	72.7763	71.8487	72.2222	78.3333	80.7512	77.8667
564	45.1685	34.4037	42.9048	66.4865	66.9811	61.9048	72.5067	71.8487	72.2222	78.3333	80.7512	77.8667
565.333	45.1685	33.9449	42.9048	66.4865	66.9811	61.9048	72.5067	71.8487	72.2222	78.3333	80.7512	77.8667
566.667	45.1685	33.9449	42.9048	66.4865	66.9811	61.9048	72.5067	71.4286	72.2222	78.3333	80.7512	77.8667
568	45.1685	33.9449	42.9048	66.4865	66.9811	61.9048	72.5067	71.4286	72.2222	78.3333	80.7512	77.6
569.333	45.1685	33.9449	42.9048	66.4865	66.9811	61.9048	72.5067	71.4286	72.2222	78.3333	80.7512	77.6
570.667	45.1685	33.9449	42.9048	66.4865	66.9811	61.9048	72.5067	71.4286	72.2222	78.3333	80.7512	77.6
572	45.1685	33.9449	42.9048	66.4865	66.9811	61.9048	72.5067	71.4286	72.2222	78.3333	80.7512	77.6
573.333	45.1685	33.9449	42.9048	66.4865	66.9811	61.9048	72.5067	71.4286	72.2222	78.3333	80.7512	77.6
574.667	45.1685	33.9449	42.9048	66.4865	66.9811	61.9048	72.5067	71.4286	72.2222	78.3333	80.7512	77.6
576	45.1685	33.9449	42.9048	66.4865	66.9811	61.9048	72.5067	71.4286	72.2222	78.3333	80.7512	77.6
577.333	45.1685	33.9449	42.9048	66.4865	66.9811	61.9048	72.5067	71.4286	72.2222	78.3333	80.7512	77.6
578.667	45.1685	33.9449	42.9048	66.4865	66.9811	61.9048	72.5067	71.4286	72.2222	78.3333	80.7512	77.6
580	45.1685	33.9449	42.9048	66.4865	66.9811	61.9048	72.5067	71.4286	72.2222	78.3333	80.7512	77.6
581.333	45.1685	33.9449	42.9048	66.4865	66.9811	61.9048	72.5067	71.4286	72.2222	78.3333	80.7512	77.6
582.667	45.1685	33.9449	42.9048	66.4865	66.9811	61.9048	72.5067	71.4286	72.2222	78.3333	80.7512	77.6
584	45.1685	33.9449	42.9048	66.4865	66.9811	61.9048	72.5067	71.4286	72.2222	78.3333	80.7512	77.6
585.333	45.1685	33.9449	42.7379	65.9459	66.9811	61.9048	72.5067	71.4286	72.2222	78.3333	80.7512	77.6
586.667	45.1685	33.9449	42.7379	65.9459	66.5094	61.9048	72.5067	71.0084	72.2222	78.3333	80.7512	77.3333
588	44.9438	33.4862	42.7379	65.9459	66.5094	61.9048	72.5067	71.0084	72.2222	78.3333	80.7512	77.3333
589.333	44.9438	33.4862	42.7379	65.9459	66.5094	61.9048	72.5067	71.0084	72.2222	78.3333	80.7512	77.3333
590.667	44.9438	33.4862	42.7379	65.9459	66.5094	61.9048	72.5067	71.0084	72.2222	78.3333	80.7512	77.3333
592	44.9438	33.4862	42.7379	65.9459	66.0377	61.9048	72.5067	71.0084	72.2222	78.3333	80.7512	77.3333
593.333	44.9438	33.4862	42.7379	65.9459	66.0377	61.9048	72.5067	71.0084	72.2222	78.3333	80.7512	77.3333
594.667	44.9438	33.4862	42.571	65.9459	66.0377	61.9048	72.5067	71.0084	72.2222	78.3333	80.7512	77.3333
596	44.9438	33.4862	42.571	65.9459	66.0377	61.9048	72.5067	71.0084	72.2222	78.3333	80.7512	77.3333
597.333	44.9438	33.4862	42.571	65.9459	66.0377	61.9048	72.5067	71.0084	72.2222	78.3333	80.7512	77.3333
598.667	44.9438	33.4862	42.571	65.9459	66.0377	61.9048	72.5067	71.0084	72.2222	78.3333	80.7512	77.3333
600	44.9438	33.4862	42.571	65.9459	66.0377	61.9048	72.5067	71.0084	72.2222	78.3333	80.7512	77.3333
601.333	44.9438	33.4862	42.571	65.9459	66.0377	61.9048	72.5067	71.0084	72.2222	78.3333	80.7512	77.3333
602.667	44.9438	33.4862	42.571	65.9459	66.0377	61.9048	72.5067	71.0084	72.2222	78.3333	80.7512	77.3333
604	44.9438	33.4862	42.571	65.9459	66.0377	61.9048	72.5067	71.0084	72.2222	78.3333	80.7512	77.3333
605.333	44.9438	33.4862	42.404	65.9459	66.0377	61.9048	72.5067	71.0084	72.2222	78.3333	80.7512	77.3333
606.667	44.9438	33.4862	42.404	65.9459	66.0377	61.9048	72.5067	71.0084	72.2222	78.3333	80.7512	77.3333
608	44.7191	33.4862	42.404	65.9459	66.0377	61.9048	72.5067	71.0084	72.2222	78.3333	80.7512	77.3333
609.333	44.7191	33.4862	42.404	65.4054	66.0377	61.9048	72.5067	70.5882	72.2222	78.3333	80.7512	77.3333
610.667	44.7191	33.4862	42.404	65.4054	66.0377	61.9048	72.5067	70.5882	72.2222	78.3333	80.7512	77.3333
612	44.7191	33.4862	42.404	65.4054	66.0377	61.9048	72.5067	70.5882	72.2222	78.3333	80.7512	77.3333
613.333	44.7191	33.4862	42.404	65.4054	66.0377	61.9048	72.5067	70.5882	72.2222	78.3333	80.7512	77.3333
614.667	44.7191	33.4862	42.404	65.4054	66.0377	61.9048	72.5067	70.5882	72.2222	78.3333	80.7512	77.3333
616	44.7191	33.4862	42.404	65.4054	66.0377	61.9048	72.5067	70.5882	72.2222	78.3333	80.7512	77.3333
617.333	44.7191	33.4862	42.2371	65.4054	66.0377	61.9048	72.5067	70.5882	72.2222	78.3333	80.7512	77.3333
618.667	44.7191	33.0275	42.0701	65.4054	66.0377	61.9048	72.5067	70.5882	71.9697	78.3333	80.7512	77.0667
620	44.7191	33.0275	42.0701	65.4054	66.0377	61.9048	72.5067	70.5882	71.9697	78.3333	80.7512	77.0667
621.333	44.7191	33.0275	42.0701	65.4054	66.0377	61.9048	72.5067	70.5882	71.9697	78.3333	80.7512	77.0667
622.667	44.7191	33.0275	42.0701	65.4054	66.0377	61.9048	72.2372	70.5882	71.9697	78.3333	80.7512	77.0667
624	44.7191	32.5688	42.0701	65.4054	66.0377	61.9048	72.2372	70.5882	71.9697	78.3333	80.7512	77.0667
625.333	44.4944	32.5688	42.0701	65.4054	66.0377	61.9048	72.2372	70.5882	71.9697	78.3333	80.7512	77.0667
626.667	44.4944	32.5688	42.0701	65.4054	66.0377	61.9048	72.2372	70.5882	71.9697	78.3333	80.7512	77.0667
628	44.2697	32.5688	42.0701	65.4054	66.0377	61.9048	72.2372	70.5882	71.9697	78.3333	80.7512	77.0667
629.333	44.2697	32.5688	42.0701	65.4054	66.0377	61.9048	72.2372	70.5882	71.9697	78.3333	80.7512	77.0667
630.667	44.2697	32.5688	42.0701	65.4054	66.0377	61.9048	72.2372	70.5882	71.9697	78.3333	80.7512	77.0667
632	44.2697	32.5688	42.0701	65.4054	66.0377	61.9048	72.2372	70.5882	71.9697	78.3333	80.7512	77.0667
633.333	44.2697	32.5688	42.0701	65.4054	66.0377	61.9048	72.2372	70.5882	71.9697	78.3333	80.7512	77.0667
634.667	44.2697	32.5688	42.0701	65.4054	66.0377	61.9048	72.2372	70.5882	71.9697	78.3333	80.7512	77.0667
636	44.2697	32.5688	42.0701	65.4054	66.0377	61.9048	72.2372	70.5882	71.9697	78.3333	80.7512	77.0667
637.333	44.2697	32.5688	42.0701	65.4054	66.0377	61.9048	72.2372	70.5882	71.9697	78.3333	80.7512	77.0667
638.667	44.2697	32.5688	42.0701	65.4054	66.0377	61.9048	72.2372	70.5882	71.9697	78.3333	80.7512	77.0667
640	44.2697	32.5688	42.0701	65.4054	66.0377	61.9048	72.2372	70.5882	71.9697	78.3333	80.7512	77.0667
641.333	44.2697	32.5688	42.0701	65.4054	66.0377	61.9048	72.2372	70.5882	71.9697	78.3333	80.7512	77.0667
642.667	44.0449	32.5688	42.0701	65.4054	66.0377	61.9048	72.2372	70.5882	71.9697	78.3333	80.7512	77.0667
644	44.0449	32.5688	42.0701	65.4054	66.0377	61.9048	72.2372	70.5882	71.9697	78.3333	80.7512	77.0667
645.333	44.0449	32.5688	42.0701	65.4054	66.0377	61.9048	72.2372	70.5882	71.9697	78.3333	80.7512	77.0667
646.667	44.0449	32.5688	42.0701	65.4054	66.0377	61.9048	72.2372	70.5882	71.9697	78.3333	80.7512	77.0667
648	44.0449	32.5688	42.0701	65.4054	66.0377	61.9048	72.2372	70.5882	71.9697	78.3333	80.7512	77.0667
649.333	44.0449	32.5688	42.0701	65.4054	66.0377	61.9048	72.2372	70.5882	71.9697	78.3333	80.7512	77.0667
650.667	44.0449	32.5688	42.0701	65.4054	66.0377	61.9048	72.2372	70.5882	71.9697	78.3333	80.7512	77.0667
652	44.0449	32.5688	42.0701	65.4054	66.0377	61.9048	72.2372	70.5882	71.9697	78.3333	80.7512	77.0667
653.333	44.0449	32.5688	42.0701	65.4054	66.0377	61.9048	72.2372	70.5882	71.9697	78.3333	80.7512	77.0667
654.667	44.0449	32.5688	42.0701	65.4054	66.0377	61.9048	72.2372	70.5882	71.9697	78.3333	80.7512	77.0667
656	44.0449	32.5688	42.0701	65.4054	66.0377	61.9048	72.2372	70.5882	71.9697	78.3333	80.7512	77.0667
657.333	44.0449	32.5688	42.0701	65.4054	66.0377	61.9048	72.2372	70.5882	71.9697	78.3333	80.7512	77.0667
658.667	44.0449	32.5688	42.0701	65.4054	66.0377	61.9048	72.2372	70.5882	71.9697	78.3333	80.7512	77.0667
660	44.0449	32.5688	42.0701	65.4054	66.0377	61.9048	72.2372	70.5882	71.9697	78.3333	80.7512	77.0667
661.333	44.0449	32.5688	42.0701	65.4054	66.0377	61.9048	72.2372	70.5882	71.7172	78.3333	80.7512	77.0667
662.667	44.0449	32.5688	42.0701	65.4054	66.0377	61.9048	72.2372	70.5882	71.7172	78.3333	80.7512	77.0667
664	44.0449	32.5688	42.0701	65.4054	66.0377	61.9048	72.2372	70.5882	71.7172	78.3333	80.7512	77.0667
665.333	44.0449	32.5688	42.0701	65.4054	66.0377	61.9048	72.2372	70.5882	71.7172	78.3333	80.7512	76.8
666.667	43.8202	32.5688	42.0701	65.4054	66.0377	61.9048	72.2372	70.5882	71.7172	78.3333	80.7512	76.8
668	43.8202	32.5688	42.0701	65.4054	66.0377	61.9048	72.2372	70.5882	71.7172	78.3333	80.7512	76.8
669.333	43.8202	32.5688	42.0701	65.4054	66.0377	61.9048	72.2372	70.5882	71.7172	78.3333	80.7512	76.8
670.667	43.8202	32.5688	42.0701	65.4054	66.0377	61.9048	72.2372	70.5882	71.7172	78.3333	80.7512	76.8
672	43.8202	32.5688	42.0701	65.4054	66.0377	61.9048	72.2372	70.5882	71.7172	78.3333	80.7512	76.8
673.333	43.8202	32.5688	42.0701	65.4054	66.0377	61.9048	72.2372	70.5882	71.7172	78.3333	80.7512	76.8
674.667	43.8202	32.5688	42.0701	65.4054	66.0377	61.9048	72.2372	70.5882	71.7172	78.3333	80.7512	76.8
676	43.8202	32.5688	42.0701	65.4054	66.0377	61.9048	72.2372	70.5882	71.7172	78.3333	80.7512	76.8
677.333	43.8202	32.5688	42.0701	65.4054	66.0377	61.9048	72.2372	70.5882	71.7172	78.3333	80.7512	76.8
678.667	43.8202	32.5688	42.0701	65.4054	66.0377	61.9048	72.2372	70.5882	71.7172	78.3333	80.7512	76.8
680	43.8202	32.5688	42.0701	65.4054	66.0377	61.9048	72.2372	70.5882	71.7172	78.3333	80.7512	76.8
681.333	43.8202	32.5688	42.0701	65.4054	66.0377	61.9048	72.2372	70.5882	71.7172	78.3333	80.7512	76.8
682.667	43.8202	32.5688	42.0701	65.4054	66.0377	61.9048	72.2372	70.5882	71.7172	78.3333	80.7512	76.8
684	43.8202	32.5688	42.0701	65.4054	66.0377	61.9048	72.2372	70.5882	71.7172	78.3333	80.7512	76.8
685.333	43.8202	32.5688	42.0701	65.4054	66.0377	61.9048	72.2372	70.5882	71.7172	78.3333	80.7512	76.8
686.667	43.8202	32.5688	42.0701	65.4054	66.0377	61.9048	72.2372	70.5882	71.7172	78.3333	80.7512	76.8
688	43.8202	32.5688	42.0701	65.4054	66.0377	61.9048	72.2372	70.5882	71.7172	78.3333	80.7512	76.8
689.333	43.8202	32.5688	42.0701	65.4054	66.0377	61.9048	72.2372	70.5882	71.7172	78.3333	80.7512	76.8
690.667	43.8202	32.5688	42.0701	65.4054	66.0377	61.3757	72.2372	70.5882	71.7172	78.3333	80.7512	76.8
692	43.8202	32.5688	42.0701	65.4054	66.0377	61.3757	72.2372	70.5882	71.7172	78.3333	80.7512	76.8
693.333	43.8202	32.5688	42.0701	65.4054	66.0377	61.3757	72.2372	70.5882	71.7172	78.3333	80.7512	76.8
694.667	43.8202	32.5688	42.0701	65.4054	66.0377	61.3757	72.2372	70.5882	71.7172	78.3333	80.7512	76.8
696	43.8202	32.5688	42.0701	65.4054	66.0377	61.3757	72.2372	70.5882	71.7172	78.3333	80.7512	76.8
697.333	43.8202	32.5688	42.0701	65.4054	66.0377	61.3757	72.2372	70.5882	71.7172	78.3333	80.7512	76.8
698.667	43.8202	32.5688	42.0701	65.4054	66.0377	61.3757	72.2372	70.5882	71.7172	78.3333	80.7512	76.8
700	43.8202	32.5688	42.0701	65.4054	65.566	61.3757	72.2372	70.5882	71.7172	78.3333	80.7512	76.8
701.333	43.8202	32.5688	42.0701	65.4054	65.566	61.3757	72.2372	70.5882	71.7172	78.3333	80.7512	76.8
702.667	43.8202	32.5688	42.0701	65.4054	65.566	61.3757	72.2372	70.5882	71.7172	78.3333	80.7512	76.8
704	43.8202	32.5688	42.0701	65.4054	65.566	61.3757	72.2372	70.5882	71.7172	78.3333	80.7512	76.8
705.333	43.8202	32.5688	42.0701	65.4054	65.566	61.3757	71.9677	70.5882	71.7172	78.3333	80.7512	76.5333
706.667	43.8202	32.5688	42.0701	65.4054	65.566	61.3757	71.9677	70.5882	71.7172	78.3333	80.7512	76.5333
708	43.8202	32.5688	42.0701	65.4054	65.566	61.3757	71.9677	70.5882	71.7172	78.3333	80.7512	76.5333
709.333	43.8202	32.5688	42.0701	65.4054	65.566	61.3757	71.9677	70.5882	71.7172	78.3333	80.7512	76.5333
710.667	43.8202	32.5688	42.0701	65.4054	65.566	61.3757	71.6981	70.5882	71.7172	78.3333	80.7512	76.5333
712	43.8202	32.5688	42.0701	65.4054	65.566	61.3757	71.6981	70.5882	71.7172	78.3333	80.7512	76.5333
713.333	43.8202	32.5688	42.0701	65.4054	65.566	61.3757	71.6981	70.5882	71.7172	78.3333	80.7512	76.5333
714.667	43.8202	32.5688	42.0701	65.4054	65.566	61.3757	71.6981	70.5882	71.7172	78.3333	80.7512	76.5333
716	43.8202	32.5688	42.0701	65.4054	65.566	61.3757	71.6981	70.5882	71.7172	78.3333	80.7512	76.5333
717.333	43.8202	32.5688	42.0701	65.4054	65.566	61.3757	71.6981	70.5882	71.7172	78.3333	80.7512	76.5333
718.667	43.8202	32.5688	42.0701	65.4054	65.566	61.3757	71.6981	70.5882	71.7172	78.3333	80.7512	76.5333
720	43.8202	32.5688	41.9032	65.4054	65.566	61.3757	71.6981	70.5882	71.7172	78.3333	80.7512	76.5333
721.333	43.8202	32.5688	41.9032	65.4054	65.566	61.3757	71.6981	70.5882	71.7172	78.3333	80.7512	76.5333
722.667	43.8202	32.5688	41.9032	65.4054	65.566	61.3757	71.6981	70.5882	71.7172	78.3333	80.7512	76.5333
724	43.8202	32.5688	41.9032	65.4054	65.0943	61.3757	71.6981	70.5882	71.7172	78.3333	80.7512	76.5333
725.333	43.8202	32.5688	41.7362	65.4054	65.0943	61.3757	71.6981	70.5882	71.7172	78.3333	80.7512	76.5333
726.667	43.8202	32.5688	41.7362	65.4054	65.0943	61.3757	71.6981	70.5882	71.7172	78.3333	80.7512	76.5333
728	43.8202	32.5688	41.7362	65.4054	65.0943	61.3757	71.6981	70.5882	71.7172	78.3333	80.7512	76.5333
729.333	43.8202	32.5688	41.7362	65.4054	65.0943	61.3757	71.6981	70.5882	71.7172	78.3333	80.7512	76.5333
730.667	43.8202	32.5688	41.7362	65.4054	65.0943	61.3757	71.6981	70.5882	71.7172	78.3333	80.7512	76.5333
732	43.8202	32.5688	41.7362	65.4054	65.0943	61.3757	71.6981	70.5882	71.7172	78.3333	80.7512	76.5333
733.333	43.5955	32.5688	41.5693	65.4054	64.6226	61.3757	71.6981	70.5882	71.7172	78.3333	80.7512	76.5333
734.667	43.5955	32.5688	41.5693	65.4054	64.6226	61.3757	71.6981	70.5882	71.7172	78.3333	80.7512	76.5333
736	43.5955	32.5688	41.5693	65.4054	64.6226	61.3757	71.6981	70.5882	71.7172	78.3333	80.7512	76.5333
737.333	43.5955	32.5688	41.5693	65.4054	64.6226	61.3757	71.6981	70.5882	71.7172	78.3333	80.7512	76.5333
738.667	43.5955	32.5688	41.5693	65.4054	64.6226	61.3757	71.6981	70.5882	71.7172	78.3333	80.7512	76.5333
740	43.5955	32.5688	41.5693	65.4054	64.6226	61.3757	71.6981	70.5882	71.7172	78.3333	80.7512	76.5333
741.333	43.5955	32.5688	41.4023	65.4054	64.6226	61.3757	71.6981	70.5882	71.7172	78.3333	80.7512	76.5333
742.667	43.5955	32.5688	41.4023	65.4054	64.6226	61.3757	71.6981	70.5882	71.7172	78.3333	80.7512	76.5333
744	43.5955	32.5688	41.4023	65.4054	64.6226	61.3757	71.6981	70.5882	71.7172	78.3333	80.7512	76.5333
745.333	43.5955	32.5688	41.4023	65.4054	64.6226	61.3757	71.6981	70.5882	71.4647	78.3333	80.7512	76.5333
746.667	43.5955	32.5688	41.4023	65.4054	64.6226	61.3757	71.6981	70.5882	71.4647	78.3333	80.7512	76.5333
748	43.5955	32.5688	41.4023	65.4054	64.6226	61.3757	71.6981	70.5882	71.4647	78.3333	80.7512	76.5333
749.333	43.5955	32.5688	41.4023	65.4054	64.6226	61.3757	71.6981	70.5882	71.4647	78.3333	80.7512	76.5333
750.667	43.5955	32.5688	41.4023	65.4054	64.6226	61.3757	71.6981	70.5882	71.4647	78.3333	80.7512	76.5333
752	43.5955	32.5688	41.4023	65.4054	64.1509	61.3757	71.6981	70.5882	71.4647	78.3333	80.7512	76.5333
753.333	43.5955	32.5688	41.4023	65.4054	64.1509	61.3757	71.6981	70.5882	71.4647	78.3333	80.7512	76.5333
754.667	43.5955	32.5688	41.4023	65.4054	64.1509	61.3757	71.6981	70.5882	71.4647	78.3333	80.7512	76.5333
756	43.5955	32.5688	41.4023	65.4054	64.1509	61.3757	71.4286	70.5882	71.4647	78.3333	80.7512	76.5333
757.333	43.5955	32.5688	41.4023	65.4054	64.1509	61.3757	71.4286	70.5882	71.4647	78.3333	80.7512	76.5333
758.667	43.5955	32.5688	41.4023	65.4054	63.6793	61.3757	71.4286	70.5882	71.4647	78.3333	80.7512	76.5333
760	43.3708	32.5688	41.4023	65.4054	63.6793	61.3757	71.4286	70.5882	71.4647	78.3333	80.7512	76.5333
761.333	43.3708	32.5688	41.4023	65.4054	63.6793	61.3757	71.4286	70.5882	71.4647	78.3333	80.7512	76.5333
762.667	43.3708	32.5688	41.4023	65.4054	63.6793	61.3757	71.4286	70.5882	71.4647	78.3333	80.7512	76.5333
764	43.3708	32.5688	41.4023	65.4054	63.6793	61.3757	71.4286	70.5882	71.4647	78.3333	80.7512	76.5333
765.333	43.3708	32.5688	41.4023	65.4054	63.6793	61.3757	71.4286	70.5882	71.4647	78.3333	80.7512	76.5333
766.667	43.3708	32.1101	41.4023	65.4054	63.6793	60.8466	71.4286	70.5882	71.4647	78.3333	80.7512	76.5333
768	43.3708	32.1101	41.4023	65.4054	63.6793	60.8466	71.4286	70.5882	71.4647	78.3333	80.7512	76.5333
769.333	43.3708	32.1101	41.4023	65.4054	63.6793	60.8466	71.4286	70.5882	71.4647	78.3333	80.7512	76.5333
770.667	43.3708	32.1101	41.4023	65.4054	63.6793	60.8466	71.4286	70.5882	71.4647	78.3333	80.7512	76.5333
772	43.3708	32.1101	41.4023	65.4054	63.6793	60.8466	71.4286	70.5882	71.4647	78.3333	80.7512	76.5333
773.333	43.3708	32.1101	41.4023	65.4054	63.6793	60.8466	71.4286	70.5882	71.4647	78.3333	80.7512	76.5333
774.667	43.3708	32.1101	41.4023	65.4054	63.6793	60.8466	71.4286	70.5882	71.4647	78.3333	80.7512	76.5333
776	43.3708	32.1101	41.4023	65.4054	63.6793	60.8466	71.4286	70.5882	71.4647	78.3333	80.7512	76.5333
777.333	43.3708	32.1101	41.4023	65.4054	63.6793	60.8466	71.4286	70.5882	71.4647	78.3333	80.7512	76.5333
778.667	43.3708	32.1101	41.4023	65.4054	63.6793	60.8466	71.4286	70.5882	71.4647	78.3333	80.7512	76.5333
780	43.3708	31.6514	41.4023	65.4054	63.6793	60.8466	71.4286	70.5882	71.4647	78.3333	80.7512	76.5333
781.333	43.3708	31.6514	41.4023	65.4054	63.6793	60.8466	71.4286	70.5882	71.4647	78.3333	80.7512	76.5333
782.667	43.3708	31.6514	41.4023	65.4054	63.6793	60.8466	71.4286	70.5882	71.4647	78.3333	80.7512	76.5333
784	43.3708	31.6514	41.4023	65.4054	63.6793	60.8466	71.4286	70.5882	71.4647	78.3333	80.7512	76.5333
785.333	43.3708	31.6514	41.4023	65.4054	63.6793	60.8466	71.4286	70.5882	71.4647	78.3333	80.7512	76.5333
786.667	43.3708	31.6514	41.4023	65.4054	63.6793	60.8466	71.4286	70.5882	71.4647	78.3333	80.7512	76.5333
788	43.3708	31.6514	41.4023	65.4054	63.6793	60.8466	71.4286	70.5882	71.4647	78.3333	80.7512	76.5333
789.333	43.3708	31.6514	41.4023	65.4054	63.6793	60.8466	71.4286	70.5882	71.4647	78.3333	80.7512	76.5333
790.667	43.3708	31.6514	41.4023	65.4054	63.6793	60.8466	71.4286	70.5882	71.4647	78.3333	80.7512	76.5333
792	43.3708	31.6514	41.4023	65.4054	63.6793	60.8466	71.4286	70.5882	71.4647	78.3333	80.7512	76.2667
793.333	43.3708	31.6514	41.4023	64.8649	63.6793	60.8466	71.4286	70.5882	71.4647	78.3333	80.7512	76.2667
794.667	43.3708	31.6514	41.4023	64.8649	63.6793	60.8466	71.4286	70.5882	71.4647	78.3333	80.7512	76.2667
796	43.3708	31.6514	41.4023	64.8649	63.6793	60.8466	71.4286	70.5882	71.4647	78.3333	80.7512	76.2667
797.333	43.3708	31.6514	41.4023	64.8649	63.6793	60.8466	71.4286	70.5882	71.4647	78.3333	80.7512	76.2667
798.667	43.3708	31.6514	41.4023	64.8649	63.6793	60.8466	71.4286	70.5882	71.4647	78.3333	80.7512	76.2667
800	43.3708	31.6514	41.4023	64.8649	63.6793	60.8466	71.4286	70.5882	71.4647	78.3333	80.7512	76.2667
801.333	43.3708	31.6514	41.4023	64.8649	63.6793	60.8466	71.4286	70.5882	71.4647	78.3333	80.7512	76
802.667	43.3708	31.6514	41.4023	64.8649	63.6793	60.8466	71.4286	70.5882	71.4647	78.3333	80.7512	76
804	43.3708	31.6514	41.4023	64.8649	63.6793	60.8466	71.4286	70.5882	71.4647	78.3333	80.7512	76
805.333	43.3708	31.6514	41.4023	64.8649	63.6793	60.8466	71.4286	70.5882	71.4647	78.3333	80.7512	76
806.667	43.3708	31.6514	41.4023	64.8649	63.6793	60.8466	71.4286	70.5882	71.4647	78.3333	80.7512	76
808	43.3708	31.6514	41.4023	64.8649	63.6793	60.8466	71.4286	70.5882	71.4647	78.3333	80.7512	76
809.333	43.1461	31.6514	41.4023	64.8649	63.6793	60.8466	71.4286	70.5882	71.4647	78.3333	80.7512	76
810.667	43.1461	31.6514	41.4023	64.8649	63.6793	60.8466	71.4286	70.5882	71.4647	78.3333	80.7512	76
812	43.1461	31.6514	41.4023	64.8649	63.6793	60.8466	71.4286	70.5882	71.4647	78.3333	80.7512	76
813.333	42.9213	31.6514	41.4023	64.8649	63.6793	60.8466	71.4286	70.5882	71.4647	78.3333	80.7512	76
814.667	42.9213	31.6514	41.4023	64.8649	63.6793	60.8466	71.4286	70.5882	71.4647	78.3333	80.7512	76
816	42.9213	31.6514	41.4023	64.8649	63.6793	60.8466	71.4286	70.5882	71.4647	78.3333	80.7512	76
817.333	42.9213	31.6514	41.4023	64.8649	63.6793	60.8466	71.4286	70.5882	71.4647	78.3333	80.7512	76
818.667	42.9213	31.6514	41.4023	64.8649	63.6793	60.8466	71.4286	70.5882	71.4647	78.3333	80.7512	76
820	42.9213	31.6514	41.4023	64.8649	63.6793	60.8466	71.4286	70.5882	71.4647	78.3333	80.7512	76
821.333	42.9213	31.6514	41.4023	64.8649	63.6793	60.8466	71.159	70.5882	71.4647	78.3333	80.7512	76
822.667	42.9213	31.6514	41.2354	64.8649	63.6793	60.8466	71.159	70.5882	71.4647	78.3333	80.7512	76
824	42.9213	31.6514	41.2354	64.8649	63.6793	60.8466	71.159	70.5882	71.4647	78.3333	80.7512	76
825.333	42.9213	31.6514	41.2354	64.8649	63.6793	60.8466	71.159	70.5882	71.4647	78.3333	80.7512	76
826.667	42.9213	31.6514	41.2354	64.8649	63.6793	60.8466	71.159	70.5882	71.4647	78.3333	80.7512	76
828	42.9213	31.1927	41.2354	64.8649	63.6793	60.8466	71.159	70.5882	71.4647	78.3333	80.7512	76
829.333	42.9213	31.1927	41.2354	64.8649	63.6793	60.8466	71.159	70.5882	71.4647	78.3333	80.7512	76
830.667	42.9213	31.1927	41.2354	64.8649	63.6793	60.8466	71.159	70.5882	71.4647	78.3333	80.7512	76
832	42.9213	31.1927	41.2354	64.8649	63.6793	60.8466	71.159	70.5882	71.4647	78.3333	80.7512	76
833.333	42.9213	31.1927	41.2354	64.8649	63.6793	60.8466	71.159	70.5882	71.4647	78.3333	80.7512	76
834.667	42.9213	31.1927	41.2354	64.8649	63.6793	60.8466	71.159	70.5882	71.4647	78.3333	80.7512	76
836	42.9213	31.1927	41.2354	64.8649	63.6793	60.8466	71.159	70.5882	71.4647	78.3333	80.7512	76
837.333	42.9213	31.1927	41.2354	64.8649	63.6793	60.8466	71.159	70.5882	71.4647	78.3333	80.7512	76
838.667	42.9213	31.1927	41.2354	64.8649	63.6793	60.8466	71.159	70.5882	71.4647	78.3333	80.7512	76
840	42.9213	31.1927	41.2354	64.8649	63.6793	60.8466	71.159	70.5882	71.4647	78.3333	80.7512	76
841.333	42.9213	31.1927	41.2354	64.8649	63.6793	60.8466	71.159	70.5882	71.4647	78.3333	80.7512	76
842.667	42.9213	31.1927	41.2354	64.8649	63.6793	60.8466	71.159	70.5882	71.4647	78.3333	80.7512	76
844	42.9213	31.1927	41.2354	64.8649	63.6793	60.8466	71.159	70.5882	71.4647	78.3333	80.7512	76
845.333	42.9213	31.1927	41.2354	64.8649	63.6793	60.8466	71.159	70.5882	71.4647	78.3333	80.7512	76
846.667	42.9213	31.1927	41.2354	64.8649	63.6793	60.8466	71.159	70.5882	71.4647	78.3333	80.7512	76
848	42.9213	31.1927	41.2354	64.8649	63.6793	60.8466	71.159	70.5882	71.4647	78.3333	80.7512	76
849.333	42.9213	31.1927	41.2354	64.8649	63.6793	60.8466	71.159	70.5882	71.4647	78.3333	80.7512	76
850.667	42.9213	31.1927	41.2354	64.8649	63.6793	60.8466	71.159	70.5882	71.4647	78.3333	80.7512	76
852	42.9213	31.1927	41.2354	64.8649	63.6793	60.8466	71.159	70.5882	71.4647	78.3333	80.7512	76
853.333	42.9213	31.1927	41.2354	64.8649	63.6793	60.8466	71.159	70.5882	71.4647	78.3333	80.7512	76
854.667	42.9213	31.1927	41.2354	64.8649	63.6793	60.8466	71.159	70.5882	71.4647	78.3333	80.7512	76
856	42.9213	31.1927	41.2354	64.8649	63.6793	60.8466	71.159	70.5882	71.4647	78.3333	80.7512	76
857.333	42.9213	31.1927	41.2354	64.8649	63.6793	60.8466	71.159	70.5882	71.4647	78.3333	80.7512	76
858.667	42.9213	31.1927	41.2354	64.8649	63.6793	60.8466	71.159	70.5882	71.4647	78.3333	80.7512	76
860	42.9213	31.1927	41.2354	64.8649	63.6793	60.8466	71.159	70.5882	71.4647	78.3333	80.7512	76
861.333	42.9213	31.1927	41.2354	64.8649	63.6793	60.8466	71.159	70.5882	71.4647	78.3333	80.7512	76
862.667	42.9213	31.1927	41.2354	64.8649	63.6793	60.8466	71.159	70.5882	71.4647	78.3333	80.7512	76
864	42.9213	31.1927	41.2354	64.8649	63.6793	60.8466	71.159	70.5882	71.4647	78.3333	80.7512	76
865.333	42.9213	31.1927	41.0684	64.8649	63.6793	60.8466	71.159	70.5882	71.4647	78.3333	80.7512	76
866.667	42.9213	31.1927	41.0684	64.8649	63.6793	60.8466	71.159	70.5882	71.4647	78.3333	80.7512	76
868	42.9213	31.1927	41.0684	64.8649	63.6793	60.8466	71.159	70.5882	71.4647	78.3333	80.7512	76
869.333	42.9213	31.1927	41.0684	64.3243	63.6793	60.8466	71.159	70.5882	71.4647	78.3333	80.7512	76
870.667	42.9213	31.1927	41.0684	64.3243	63.6793	60.8466	71.159	70.5882	71.4647	78.3333	80.7512	76
872	42.9213	31.1927	41.0684	64.3243	63.6793	60.8466	71.159	70.5882	71.4647	78.3333	80.7512	76
873.333	42.9213	31.1927	41.0684	64.3243	63.6793	60.8466	71.159	70.5882	71.4647	78.3333	80.7512	76
874.667	42.9213	31.1927	41.0684	64.3243	63.6793	60.8466	71.159	70.5882	71.4647	78.3333	80.7512	76
876	42.9213	31.1927	41.0684	64.3243	63.6793	60.8466	71.159	70.5882	71.4647	78.3333	80.7512	76
877.333	42.9213	31.1927	41.0684	64.3243	63.6793	60.8466	71.159	70.5882	71.4647	78.3333	80.7512	76
878.667	42.6966	31.1927	41.0684	64.3243	63.6793	60.8466	71.159	70.5882	71.4647	78.3333	80.7512	76
880	42.6966	31.1927	40.9015	64.3243	63.6793	60.8466	71.159	70.5882	71.4647	78.3333	80.7512	76
881.333	42.6966	31.1927	40.9015	64.3243	63.6793	60.8466	71.159	70.5882	71.4647	78.3333	80.7512	76
882.667	42.6966	31.1927	40.9015	64.3243	63.6793	60.8466	71.159	70.5882	71.4647	78.3333	80.7512	76
884	42.6966	31.1927	40.9015	64.3243	63.6793	60.8466	71.159	70.5882	71.4647	78.3333	80.7512	76
885.333	42.6966	31.1927	40.9015	64.3243	63.6793	60.8466	71.159	70.5882	71.4647	78.3333	80.7512	76
886.667	42.6966	31.1927	40.9015	64.3243	63.6793	60.8466	71.159	70.5882	71.4647	78.3333	80.7512	76
888	42.6966	31.1927	40.9015	64.3243	63.6793	60.8466	71.159	70.5882	71.4647	78.3333	80.7512	76
889.333	42.6966	31.1927	40.9015	64.3243	63.6793	60.8466	71.159	70.5882	71.4647	78.3333	80.7512	76
890.667	42.6966	31.1927	40.9015	63.7838	63.6793	60.8466	71.159	70.5882	71.4647	78.3333	80.7512	76
892	42.6966	31.1927	40.9015	63.7838	63.6793	60.8466	71.159	70.5882	71.4647	78.3333	80.7512	76
893.333	42.6966	31.1927	40.9015	63.7838	63.6793	60.8466	71.159	70.5882	71.4647	78.3333	80.7512	76
894.667	42.6966	31.1927	40.7346	63.7838	63.6793	60.8466	71.159	70.5882	71.4647	78.3333	80.7512	76
896	42.6966	31.1927	40.7346	63.7838	63.6793	60.8466	71.159	70.5882	71.4647	78.3333	80.7512	76
897.333	42.6966	31.1927	40.7346	63.7838	63.6793	60.8466	71.159	70.5882	71.4647	78.3333	80.7512	76
898.667	42.6966	31.1927	40.7346	63.7838	63.6793	60.8466	71.159	70.5882	71.4647	78.3333	80.7512	76
900	42.6966	31.1927	40.7346	63.7838	63.6793	60.8466	71.159	70.5882	71.4647	78.3333	80.7512	76
901.333	42.6966	31.1927	40.7346	63.7838	63.6793	60.8466	71.159	70.5882	71.4647	78.3333	80.7512	76
902.667	42.6966	31.1927	40.7346	63.7838	63.6793	60.8466	71.159	70.5882	71.4647	78.3333	80.7512	76
904	42.6966	31.1927	40.7346	63.7838	63.6793	60.8466	71.159	70.5882	71.4647	78.3333	80.7512	76
905.333	42.6966	31.1927	40.7346	63.7838	63.6793	60.8466	71.159	70.5882	71.4647	78.3333	80.7512	76
906.667	42.6966	31.1927	40.7346	63.7838	63.6793	60.8466	71.159	70.5882	71.4647	78.3333	80.7512	76
908	42.6966	31.1927	40.7346	63.7838	63.6793	60.8466	71.159	70.5882	71.4647	78.3333	80.7512	76
909.333	42.6966	31.1927	40.7346	63.7838	63.6793	60.8466	71.159	70.5882	71.2121	78.3333	80.7512	76
910.667	42.4719	31.1927	40.7346	63.7838	63.6793	60.8466	71.159	70.5882	71.2121	78.3333	80.2817	76
912	42.4719	31.1927	40.7346	63.7838	63.6793	60.8466	71.159	70.5882	71.2121	78.3333	80.2817	76
913.333	42.4719	31.1927	40.7346	63.7838	63.6793	60.8466	71.159	70.5882	71.2121	78.3333	80.2817	76
914.667	42.4719	31.1927	40.7346	63.7838	63.6793	60.8466	71.159	70.5882	71.2121	78.3333	80.2817	76
916	42.4719	31.1927	40.7346	63.7838	63.6793	60.8466	71.159	70.5882	71.2121	78.3333	80.2817	76
917.333	42.4719	31.1927	40.7346	63.7838	63.6793	60.8466	71.159	70.5882	71.2121	78.3333	80.2817	76
918.667	42.4719	31.1927	40.7346	63.7838	63.6793	60.8466	71.159	70.5882	71.2121	78.3333	80.2817	76
920	42.4719	31.1927	40.7346	63.7838	63.6793	60.8466	71.159	70.5882	71.2121	78.3333	80.2817	75.7333
921.333	42.4719	31.1927	40.7346	63.7838	63.6793	60.8466	71.159	70.5882	71.2121	78.3333	80.2817	75.7333
922.667	42.4719	31.1927	40.5676	63.7838	63.6793	60.8466	71.159	70.5882	71.2121	78.3333	80.2817	75.7333
924	42.4719	31.1927	40.5676	63.7838	63.6793	60.8466	71.159	70.5882	71.2121	78.3333	80.2817	75.7333
925.333	42.4719	31.1927	40.5676	63.7838	63.6793	60.8466	71.159	70.5882	71.2121	78.3333	80.2817	75.7333
926.667	42.4719	31.1927	40.5676	63.7838	63.6793	60.8466	71.159	70.5882	71.2121	78.3333	80.2817	75.7333
928	42.4719	31.1927	40.4007	63.7838	63.6793	60.8466	71.159	70.5882	71.2121	78.3333	80.2817	75.7333
929.333	42.4719	31.1927	40.4007	63.7838	63.6793	60.8466	71.159	70.5882	71.2121	78.3333	80.2817	75.7333
930.667	42.4719	31.1927	40.4007	63.7838	63.6793	60.8466	71.159	70.5882	71.2121	78.3333	80.2817	75.7333
932	42.4719	31.1927	40.4007	63.7838	63.6793	60.8466	71.159	70.5882	71.2121	78.3333	80.2817	75.7333
933.333	42.4719	31.1927	40.4007	63.7838	63.6793	60.8466	71.159	70.5882	71.2121	78.3333	80.2817	75.7333
934.667	42.4719	31.1927	40.4007	63.7838	63.6793	60.8466	71.159	70.5882	71.2121	78.3333	80.2817	75.7333
936	42.4719	31.1927	40.4007	63.7838	63.6793	60.8466	71.159	70.5882	71.2121	78.3333	80.2817	75.7333
937.333	42.4719	31.1927	40.4007	63.7838	63.6793	60.8466	71.159	70.5882	71.2121	78.3333	80.2817	75.7333
938.667	42.4719	31.1927	40.4007	63.7838	63.6793	60.8466	71.159	70.5882	71.2121	78.3333	80.2817	75.7333
940	42.4719	31.1927	40.4007	63.7838	63.6793	60.8466	71.159	70.5882	71.2121	78.3333	80.2817	75.7333
941.333	42.4719	31.1927	40.4007	63.7838	63.6793	60.8466	71.159	70.5882	71.2121	78.3333	80.2817	75.7333
942.667	42.4719	31.1927	40.4007	63.7838	63.6793	60.8466	71.159	70.5882	71.2121	78.3333	80.2817	75.7333
944	42.4719	31.1927	40.4007	63.7838	63.6793	60.8466	71.159	70.5882	71.2121	78.3333	80.2817	75.7333
945.333	42.4719	31.1927	40.4007	63.7838	63.6793	60.8466	71.159	70.5882	71.2121	78.3333	80.2817	75.7333
946.667	42.4719	31.1927	40.4007	63.7838	63.6793	60.8466	71.159	70.5882	71.2121	78.3333	80.2817	75.7333
948	42.4719	31.1927	40.4007	63.7838	63.6793	60.8466	71.159	70.5882	71.2121	78.3333	80.2817	75.7333
949.333	42.4719	31.1927	40.4007	63.7838	63.6793	60.8466	71.159	70.5882	71.2121	78.3333	80.2817	75.7333
950.667	42.4719	31.1927	40.4007	63.7838	63.6793	60.8466	71.159	70.5882	71.2121	78.3333	80.2817	75.7333
952	42.4719	31.1927	40.4007	63.7838	63.6793	60.8466	71.159	70.5882	71.2121	78.3333	80.2817	75.7333
953.333	42.4719	31.1927	40.2337	63.7838	63.6793	60.8466	71.159	70.5882	71.2121	78.3333	80.2817	75.7333
954.667	42.4719	31.1927	40.2337	63.7838	63.6793	60.8466	71.159	70.5882	71.2121	78.3333	80.2817	75.7333
956	42.4719	31.1927	40.2337	63.7838	63.6793	60.8466	71.159	70.5882	71.2121	78.3333	80.2817	75.7333
957.333	42.4719	31.1927	40.2337	63.7838	63.6793	60.8466	71.159	70.5882	71.2121	78.3333	80.2817	75.7333
958.667	42.4719	31.1927	40.2337	63.7838	63.6793	60.8466	71.159	70.5882	71.2121	78.3333	80.2817	75.7333
960	42.4719	31.1927	40.2337	63.7838	63.6793	60.8466	70.8895	70.5882	71.2121	78.3333	80.2817	75.7333
961.333	42.4719	31.1927	40.2337	63.7838	63.6793	60.8466	70.8895	70.5882	71.2121	78.3333	80.2817	75.7333
962.667	42.4719	31.1927	40.2337	63.7838	63.6793	60.8466	70.8895	70.5882	71.2121	78.3333	80.2817	75.7333
964	42.4719	31.1927	40.2337	63.7838	63.6793	60.8466	70.8895	70.5882	71.2121	78.3333	80.2817	75.7333
965.333	42.4719	31.1927	40.2337	63.7838	63.6793	60.8466	70.8895	70.5882	71.2121	78.3333	80.2817	75.7333
966.667	42.4719	31.1927	40.2337	63.7838	63.6793	60.8466	70.8895	70.5882	71.2121	78.3333	80.2817	75.7333
968	42.4719	31.1927	40.2337	63.7838	63.6793	60.8466	70.8895	70.5882	71.2121	78.3333	80.2817	75.7333
969.333	42.4719	31.1927	40.2337	63.7838	63.6793	60.8466	70.8895	70.5882	71.2121	78.3333	80.2817	75.7333
970.667	42.4719	31.1927	40.2337	63.7838	63.6793	60.8466	70.8895	70.5882	71.2121	78.3333	80.2817	75.4667
972	42.4719	31.1927	40.2337	63.7838	63.6793	60.8466	70.8895	70.5882	71.2121	78.3333	80.2817	75.4667
973.333	42.4719	31.1927	40.2337	63.7838	63.6793	60.8466	70.8895	70.5882	71.2121	78.3333	80.2817	75.4667
974.667	42.4719	31.1927	40.2337	63.7838	63.6793	60.8466	70.8895	70.5882	71.2121	78.3333	80.2817	75.4667
976	42.4719	31.1927	40.2337	63.7838	63.6793	60.8466	70.8895	70.5882	71.2121	78.3333	80.2817	75.4667
977.333	42.4719	31.1927	40.2337	63.7838	63.6793	60.8466	70.8895	70.5882	71.2121	78.3333	80.2817	75.4667
978.667	42.4719	31.1927	40.2337	63.7838	63.6793	60.8466	70.8895	70.5882	71.2121	78.3333	80.2817	75.4667
980	42.4719	31.1927	40.2337	63.7838	63.6793	60.8466	70.8895	70.5882	71.2121	78.3333	80.2817	75.4667
981.333	42.4719	31.1927	40.2337	63.7838	63.6793	60.8466	70.8895	70.5882	71.2121	78.3333	80.2817	75.4667
982.667	42.4719	31.1927	40.2337	63.7838	63.6793	60.8466	70.8895	70.5882	71.2121	78.3333	80.2817	75.4667
984	42.4719	31.1927	40.2337	63.7838	63.6793	60.8466	70.8895	70.5882	71.2121	78.3333	80.2817	75.4667
985.333	42.4719	31.1927	40.2337	63.7838	63.6793	60.8466	70.8895	70.5882	71.2121	78.3333	80.2817	75.4667
986.667	42.4719	31.1927	40.2337	63.7838	63.6793	60.8466	70.8895	70.5882	71.2121	78.3333	80.2817	75.4667
988	42.4719	31.1927	40.2337	63.7838	63.6793	60.8466	70.8895	70.5882	71.2121	78.3333	80.2817	75.4667
989.333	42.4719	31.1927	40.2337	63.7838	63.6793	60.8466	70.8895	70.5882	71.2121	78.3333	80.2817	75.4667
990.667	42.4719	31.1927	40.2337	63.7838	63.6793	60.8466	70.8895	70.5882	71.2121	78.3333	80.2817	75.4667
992	42.4719	30.7339	40.2337	63.7838	63.6793	60.8466	70.8895	70.5882	71.2121	78.3333	80.2817	75.4667
993.333	42.4719	30.7339	40.2337	63.7838	63.6793	60.8466	70.8895	70.5882	71.2121	78.3333	80.2817	75.4667
994.667	42.4719	30.7339	40.2337	63.7838	63.6793	60.8466	70.8895	70.5882	71.2121	78.3333	80.2817	75.4667
996	42.4719	30.7339	40.2337	63.7838	63.6793	60.8466	70.8895	70.5882	71.2121	78.3333	80.2817	75.4667
997.333	42.4719	30.7339	40.2337	63.7838	63.6793	60.8466	70.8895	70.5882	71.2121	78.3333	80.2817	75.4667
998.667	42.4719	30.7339	40.2337	63.7838	63.6793	60.8466	70.8895	70.5882	71.2121	78.3333	80.2817	75.4667
1000	42.4719	30.7339	40.2337	63.2432	63.6793	60.8466	70.8895	70.5882	71.2121	78.3333	80.2817	75.4667
Figure 4g
% Avidity plateau - Cell aviditiy
HPAx1		HPAx2		HPAx3
Capan2 WT	Capan2 C1GALT1 KO	Capan2 WT	Capan2 C1GALT1 KO	Capan2 WT	Capan2 C1GALT1 KO
56.1905	63.2432	61.8005	70.8895	62.8319	78.3333
47.6471	63.6793	58.5034	70.5882	50.9174	80.2817
46.5409	60.8466	52.9915	71.2121	68.7259	75.4667
Figure 4j
MFI of HPA-AF647
Capan-2	Capan2 C1GALT1 KO	PDX1294
175	16535	51024
173	16613	50653
178	16458	47905
Figure 4k
Normalized PDX1294 GFP signal
Time	Tumor only			Untransduced			HPAx1 CAR-T			HPAx2 CAR-T
0	1	1	1	1	1	1	1	1	1	1	1	1
2	1.02097	1.0311	1.03621	1.05396	1.03677	1.06287	1.03736	1.02383	1.02711	1.04664	1.04354	1.04169
4	1.06778	1.07486	1.08808	1.10081	1.07398	1.11003	1.095	1.08365	1.08785	1.10651	1.09697	1.09735
6	1.11888	1.13879	1.14295	1.15314	1.13021	1.16603	1.16328	1.1381	1.14768	1.17681	1.17542	1.16615
8	1.18502	1.19945	1.20466	1.21782	1.18976	1.22594	1.22987	1.2152	1.21793	1.26679	1.24527	1.24045
10	1.24028	1.25638	1.27299	1.26074	1.2402	1.27828	1.31041	1.28628	1.29394	1.3301	1.3262	1.31219
12	1.29044	1.31324	1.33201	1.32158	1.3037	1.3414	1.37048	1.36699	1.37001	1.40362	1.40085	1.38824
14	1.35644	1.37742	1.40215	1.40057	1.37293	1.41952	1.46118	1.45992	1.45457	1.49821	1.48495	1.4503
16	1.42196	1.44578	1.47344	1.45729	1.43738	1.49035	1.53896	1.53182	1.54024	1.57841	1.56148	1.53211
18	1.47982	1.51463	1.53983	1.53583	1.48979	1.55691	1.6194	1.59498	1.6097	1.65231	1.63944	1.59456
20	1.55078	1.56658	1.60654	1.61054	1.54442	1.62597	1.68665	1.6578	1.67311	1.71089	1.6789	1.65334
22	1.61622	1.63116	1.6662	1.6814	1.6021	1.6856	1.75224	1.71791	1.71543	1.74917	1.73847	1.70356
24	1.69004	1.69448	1.73155	1.75552	1.66686	1.74559	1.79631	1.75891	1.78738	1.79714	1.77607	1.75829
26	1.75026	1.75556	1.803	1.8101	1.73698	1.80367	1.84788	1.81642	1.82265	1.82408	1.81208	1.77831
28	1.82312	1.81075	1.8703	1.87405	1.79976	1.85161	1.86879	1.84266	1.86634	1.85617	1.81796	1.8038
30	1.87422	1.86723	1.92676	1.92285	1.85361	1.92938	1.88863	1.86917	1.91138	1.84572	1.849	1.80738
32	1.93999	1.94027	1.98892	1.9904	1.92142	1.99976	1.91941	1.89556	1.93499	1.865	1.86281	1.81056
34	2.0265	2.01486	2.04987	2.05894	2.00479	2.08387	1.95472	1.93012	1.96121	1.86915	1.85772	1.81137
36	2.12483	2.10764	2.11658	2.12094	2.08907	2.13796	1.96455	1.95126	1.98065	1.8743	1.8756	1.80361
38	2.21682	2.19193	2.19751	2.21373	2.17999	2.24207	1.98463	1.98392	2.02463	1.87431	1.86554	1.80406
40	2.30697	2.28462	2.27749	2.29296	2.29681	2.33663	2.0107	1.98915	2.05156	1.8679	1.87287	1.80952
42	2.41744	2.37853	2.37327	2.38425	2.39932	2.41603	2.03789	2.00236	2.07772	1.86314	1.87419	1.79352
44	2.51988	2.48755	2.45964	2.4515	2.48138	2.50644	2.0641	2.01961	2.09532	1.86619	1.8528	1.79786
46	2.62096	2.57639	2.55914	2.53928	2.57679	2.59172	2.08942	2.03533	2.1376	1.867	1.85658	1.78188
48	2.7196	2.68552	2.62998	2.62246	2.66345	2.67318	2.1049	2.04549	2.13474	1.82019	1.83073	1.73973
50	2.80626	2.74117	2.73154	2.69956	2.73955	2.7638	2.09639	2.04356	2.15216	1.79774	1.82184	1.73203
52	2.91051	2.84006	2.81782	2.79133	2.83553	2.84918	2.1	2.0484	2.16538	1.75718	1.79317	1.7167
54	3.00774	2.93581	2.88484	2.87866	2.90212	2.93089	2.09528	2.04005	2.17089	1.72982	1.75773	1.68916
56	3.08533	3.01696	2.96334	2.97128	3.00053	3.00674	2.09452	2.01275	2.15375	1.69651	1.72656	1.63911
58	3.19673	3.13536	3.05697	3.07033	3.11534	3.09808	2.11049	2.012	2.15641	1.66486	1.69872	1.60331
60	3.30207	3.22684	3.12712	3.15728	3.21136	3.15392	2.09557	2.00987	2.16512	1.60856	1.65299	1.55555
62	3.3958	3.34882	3.20643	3.23447	3.30086	3.26959	2.10986	2.00213	2.15851	1.5795	1.62729	1.52505
64	3.48282	3.47038	3.30347	3.3173	3.38254	3.36271	2.09776	1.99382	2.1488	1.55449	1.58204	1.47782
66	3.59638	3.5436	3.37882	3.38888	3.46994	3.46793	2.10155	1.96834	2.1648	1.53009	1.5506	1.43794
68	3.68315	3.66069	3.4801	3.49823	3.55658	3.56199	2.11339	1.94868	2.16977	1.50328	1.5113	1.4031
70	3.77685	3.75417	3.54484	3.58282	3.64308	3.63141	2.11671	1.94886	2.19044	1.47096	1.49218	1.35807
72	3.86709	3.84448	3.62818	3.6755	3.71563	3.712	2.11079	1.93788	2.18593	1.44524	1.46899	1.32646
74	3.95128	3.93434	3.7092	3.74589	3.80255	3.77507	2.10991	1.93649	2.19549	1.41817	1.45511	1.31148
76	4.01521	4.00463	3.7881	3.83706	3.86947	3.82681	2.11583	1.94192	2.19575	1.3863	1.43356	1.27444
78	4.06387	4.09527	3.86927	3.92006	3.9337	3.90055	2.1197	1.93629	2.1975	1.375	1.40832	1.24963
80	4.1465	4.1518	3.94647	4.00323	4.0132	3.9758	2.13031	1.931	2.20982	1.34988	1.38992	1.21062
82	4.19132	4.2273	4.0062	4.07553	4.0885	4.06703	2.13782	1.94938	2.20379	1.3263	1.36651	1.17966
84	4.26787	4.293	4.07119	4.16834	4.18234	4.15719	2.15283	1.94369	2.21396	1.29686	1.35225	1.15585
86	4.3414	4.36894	4.14204	4.22757	4.25798	4.23517	2.16189	1.92957	2.23128	1.25798	1.33491	1.13241
88	4.39306	4.40917	4.19879	4.32211	4.31139	4.3135	2.1736	1.9228	2.23879	1.22988	1.31068	1.11796
90	4.47012	4.49121	4.26181	4.37037	4.36812	4.38722	2.18804	1.9328	2.23486	1.21465	1.29393	1.0988
92	4.51774	4.55502	4.32536	4.44822	4.42591	4.46245	2.2107	1.95135	2.24446	1.18781	1.27516	1.06903
94	4.56614	4.62108	4.39535	4.51686	4.51208	4.56639	2.2216	1.94123	2.20887	1.16558	1.27155	1.06005
96	4.61171	4.66034	4.4383	4.57179	4.52834	4.63148	2.2374	1.93704	2.20433	1.15873	1.24744	1.0405
98	4.6435	4.71337	4.48168	4.61284	4.59603	4.70192	2.25082	1.94459	2.22881	1.13054	1.23715	1.02247
100	4.69517	4.72348	4.53613	4.6828	4.64011	4.75413	2.25695	1.93414	2.23981	1.11506	1.23072	1.00167
102	4.72663	4.77666	4.5769	4.74238	4.67917	4.82662	2.27724	1.93978	2.27053	1.0998	1.22039	0.978759
104	4.76278	4.81418	4.6311	4.77845	4.71056	4.89205	2.2946	1.94833	2.28593	1.08372	1.21085	0.968789
106	4.78853	4.88262	4.66113	4.847	4.74491	4.95194	2.29985	1.94435	2.28098	1.05798	1.1952	0.946784
108	4.80921	4.90038	4.71549	4.87378	4.78059	4.98889	2.33123	1.95251	2.30283	1.03678	1.17424	0.92392
110	4.86405	4.93442	4.73035	4.90498	4.80253	5.04627	2.34704	1.91334	2.30488	1.0136	1.13939	0.910745
112	4.85284	4.93616	4.76069	4.94003	4.82467	5.08689	2.34737	1.9173	2.31492	1.00018	1.12973	0.891506
114	4.84944	4.95508	4.78402	4.9538	4.84977	5.13523	2.35186	1.93222	2.31975	0.986268	1.11362	0.875055
116	4.873	4.99191	4.80138	4.98135	4.86412	5.16395	2.36797	1.93582	2.32997	0.966611	1.09468	0.858713
118	4.88625	5.00669	4.82605	4.99812	4.87941	5.19409	2.3776	1.9391	2.33154	0.954363	1.10163	0.835716
120	4.90139	5.01731	4.82573	5.01679	4.90187	5.20494	2.3781	1.94564	2.35367	0.933539	1.0698	0.823072
122	4.89775	5.04271	4.84788	5.03422	4.89663	5.21788	2.3705	1.95557	2.34528	0.909974	1.06052	0.803067
124	4.91827	5.05326	4.86255	5.04363	4.90894	5.24573	2.37208	1.95984	2.3439	0.900522	1.05022	0.78964
126	4.91926	5.07068	4.86117	5.05524	4.9094	5.26196	2.36623	1.9661	2.35541	0.875161	1.02897	0.764829
128	4.90941	5.07775	4.87347	5.04121	4.90748	5.2769	2.36193	1.96181	2.35421	0.850295	0.998492	0.746536
130	4.91021	5.07552	4.87544	5.04081	4.92859	5.27721	2.32885	1.95749	2.34241	0.835636	0.979148	0.723492
132	4.91013	5.09814	4.86579	5.06353	4.9125	5.28638	2.31322	1.9571	2.34666	0.810748	0.977607	0.709475
134	4.92101	5.09704	4.8563	5.05167	4.9011	5.28414	2.28375	1.92582	2.34215	0.785954	0.951556	0.693234
136	4.90614	5.09617	4.85713	5.05075	4.92597	5.29277	2.23993	1.93501	2.33773	0.763604	0.93874	0.68777
138	4.88838	5.07314	4.84382	5.01616	4.91208	5.29507	2.19754	1.93968	2.32058	0.736049	0.922823	0.667551
140	4.8939	5.08672	4.86041	5.03457	4.91899	5.2887	2.16571	1.93307	2.29977	0.705264	0.908357	0.654196
142	4.89691	5.05725	4.83451	5.00931	4.9011	5.27307	2.10691	1.91176	2.28113	0.689507	0.901444	0.628536
144	4.86879	5.07304	4.81751	5.0007	4.89096	5.28392	2.04844	1.88543	2.25327	0.661527	0.882417	0.612891
Figure 4l
Normalized PDX1294 GFP signal
Time	Untransduced			TnMUC1 CAR-T			HPAx2 CAR-T
0	1	1	1	1	1	1	1	1	1
2	1.03988	1.03517	1.0417	1.03789	1.03121	1.02834	1.00406	1.00412	1.00047
4	1.07485	1.06549	1.07355	1.06918	1.05426	1.05689	1.00814	1.01273	1.00552
6	1.12834	1.11203	1.11463	1.11782	1.104	1.10459	1.02982	1.02569	1.0304
8	1.18081	1.16172	1.1651	1.16257	1.13942	1.15633	1.04159	1.02613	1.04671
10	1.24023	1.22026	1.20877	1.22085	1.20064	1.20296	1.04865	1.03545	1.0523
12	1.31315	1.28195	1.27693	1.27499	1.26833	1.25074	1.06092	1.03296	1.05561
14	1.38022	1.35112	1.3479	1.34184	1.31625	1.29361	1.061	1.01624	1.05646
16	1.4358	1.41227	1.40199	1.39722	1.36824	1.35239	1.0498	1.00696	1.04307
18	1.49093	1.46492	1.45198	1.45736	1.42683	1.40344	1.02852	0.988147	1.02453
20	1.55858	1.52572	1.50096	1.51255	1.47721	1.46154	1.00304	0.968911	0.999806
22	1.62057	1.57637	1.54805	1.55947	1.52324	1.4971	0.967449	0.944449	0.982733
24	1.67872	1.6282	1.60674	1.59949	1.57061	1.54453	0.946209	0.920402	0.94852
26	1.735	1.66762	1.64151	1.6443	1.63438	1.57529	0.92617	0.897017	0.918932
28	1.78696	1.71565	1.68917	1.68916	1.68889	1.62766	0.897768	0.860835	0.901804
30	1.85257	1.75943	1.7392	1.73288	1.74704	1.66604	0.862989	0.843231	0.870455
32	1.89971	1.80136	1.79141	1.78204	1.79736	1.7169	0.841673	0.830896	0.849461
34	1.95326	1.83555	1.82819	1.83018	1.84444	1.769	0.822421	0.806993	0.828372
36	1.99733	1.85571	1.87182	1.86335	1.893	1.81417	0.80358	0.796352	0.811439
38	2.03732	1.89698	1.90261	1.91445	1.91831	1.8493	0.786026	0.778136	0.793801
40	2.08462	1.92491	1.93189	1.95973	1.96675	1.88662	0.78336	0.773239	0.775195
42	2.11607	1.94396	1.96059	1.9917	1.98701	1.90615	0.764536	0.757679	0.760836
44	2.1508	1.96003	1.97274	2.02565	2.00681	1.93204	0.747673	0.750196	0.741432
46	2.18386	1.97619	1.9941	2.05346	2.02487	1.95242	0.72708	0.740053	0.729794
48	2.20679	1.99486	2.00492	2.07596	2.04248	1.97123	0.716915	0.732735	0.719408
50	2.22048	1.99058	2.02564	2.09366	2.05697	1.98705	0.704831	0.721696	0.702667
52	2.23391	1.9998	2.03714	2.09811	2.07017	1.99889	0.69715	0.713295	0.683718
54	2.23994	2.00888	2.05207	2.1216	2.06666	1.99547	0.682513	0.701221	0.668547
56	2.25738	2.00915	2.05567	2.1157	2.07141	2.01051	0.668638	0.687756	0.653732
58	2.26684	2.00247	2.0597	2.11625	2.07782	2.01797	0.66129	0.678838	0.639469
60	2.28328	2.00398	2.05543	2.1173	2.07116	2.02041	0.651908	0.668968	0.632105
62	2.27995	1.99848	2.06144	2.11473	2.06472	2.02084	0.638801	0.659493	0.620916
64	2.28497	1.99244	2.06415	2.11098	2.05699	2.03331	0.628817	0.645335	0.605275
66	2.2837	1.99003	2.06128	2.10569	2.05916	2.031	0.624115	0.633882	0.593434
68	2.2817	1.98486	2.06285	2.09826	2.05001	2.02946	0.613002	0.621256	0.580126
70	2.28022	1.97675	2.06441	2.08754	2.03593	2.02782	0.603827	0.601811	0.570005
72	2.26919	1.96002	2.06235	2.08174	2.02758	2.02446	0.593069	0.587472	0.560268
74	2.25461	1.95951	2.06199	2.0704	2.01158	2.01414	0.58206	0.576722	0.555289
76	2.25919	1.94439	2.05742	2.06054	2.00548	2.0105	0.574661	0.566776	0.547098
78	2.2412	1.94956	2.04904	2.0461	1.99182	2.00667	0.561984	0.552784	0.535653
80	2.23265	1.94866	2.04802	2.03499	1.98494	1.99741	0.546045	0.539508	0.523917
82	2.2251	1.9401	2.04168	2.02597	1.97148	1.9891	0.535188	0.530212	0.520089
84	2.20275	1.93309	2.03725	2.02409	1.96363	1.9842	0.526185	0.520259	0.510952
86	2.20477	1.92006	2.03087	2.016	1.95995	1.97388	0.515161	0.509857	0.506377
88	2.19842	1.91329	2.02786	2.00492	1.94248	1.96748	0.501174	0.502671	0.491843
90	2.17243	1.91007	2.01861	1.987	1.9338	1.95462	0.489501	0.488676	0.4843
Figure 4m		241226
Normalized Capan-2 GFP signal
Time	Untransduced			TnMUC1 CAR-T			HPAx2 CAR-T
0	1	1	1	1	1	1	1	1	1
2	1.03849	1.02657	1.04029	1.036	1.04925	1.02213	1.06732	1.03636	1.03507
4	1.08775	1.06934	1.09383	1.08653	1.10177	1.07762	1.10713	1.08776	1.084
6	1.14076	1.11945	1.13506	1.13923	1.15706	1.12501	1.12833	1.14665	1.14077
8	1.1831	1.17172	1.18333	1.20828	1.21754	1.16625	1.22558	1.19743	1.20705
10	1.24304	1.22905	1.22049	1.27617	1.28267	1.22199	1.27459	1.26835	1.26097
12	1.31975	1.29675	1.28403	1.34565	1.34376	1.28534	1.34579	1.34048	1.3212
14	1.3957	1.36553	1.34902	1.41185	1.41062	1.35248	1.42269	1.3998	1.38519
16	1.46073	1.44033	1.42245	1.48739	1.46449	1.43061	1.50548	1.47229	1.45558
18	1.54643	1.51159	1.5063	1.57518	1.53879	1.49171	1.61931	1.54452	1.52384
20	1.62895	1.5844	1.5803	1.64189	1.60569	1.56702	1.69099	1.61469	1.59626
22	1.69619	1.66506	1.65294	1.72453	1.65183	1.6327	1.76891	1.6892	1.66853
24	1.77446	1.74765	1.73064	1.79755	1.70528	1.66857	1.84426	1.75341	1.74221
26	1.84814	1.83569	1.79951	1.86767	1.75434	1.72769	1.90654	1.80882	1.79389
28	1.93318	1.90825	1.87502	1.94682	1.81326	1.79736	1.9863	1.86216	1.85234
30	2.00315	1.98458	1.93795	1.9913	1.85916	1.82868	2.0232	1.89908	1.897
32	2.05517	2.05975	2.00901	2.03911	1.90861	1.88329	2.07407	1.93385	1.93063
34	2.13965	2.15898	2.0731	2.08066	1.95042	1.92196	2.13177	2.00509	1.99505
36	2.22985	2.23397	2.16873	2.13005	1.97718	1.97305	2.15975	2.05137	2.04122
38	2.31572	2.30667	2.25928	2.20739	1.99225	2.01378	2.2354	2.13284	2.12297
40	2.4036	2.42234	2.35074	2.30728	2.02381	2.0561	2.26796	2.19283	2.15234
42	2.5103	2.5043	2.43548	2.38416	2.10155	2.13294	2.36642	2.25164	2.19666
44	2.59814	2.59751	2.54224	2.43943	2.17378	2.19793	2.45101	2.33933	2.27215
46	2.71098	2.69841	2.65949	2.51761	2.24397	2.27373	2.52864	2.42765	2.37131
48	2.83006	2.79362	2.77713	2.59106	2.30896	2.34442	2.60614	2.51205	2.4711
50	2.93581	2.89504	2.88835	2.66757	2.36917	2.39822	2.69523	2.58507	2.54227
52	3.04056	3.00438	2.97587	2.74243	2.42373	2.47589	2.76873	2.68687	2.61839
54	3.16493	3.08515	3.06948	2.79593	2.45706	2.54127	2.85275	2.78378	2.67819
56	3.28031	3.17559	3.13673	2.85199	2.54458	2.59647	2.95979	2.86444	2.74097
58	3.39284	3.2619	3.2509	2.9136	2.60275	2.65667	3.02463	2.96162	2.79012
60	3.50599	3.32392	3.33053	2.96807	2.64376	2.71831	3.0861	3.02132	2.89482
62	3.58257	3.36742	3.41177	3.05644	2.70666	2.79503	3.16827	3.10868	2.96163
64	3.70372	3.47278	3.523	3.10259	2.73275	2.87033	3.2255	3.19794	3.02297
66	3.82469	3.52936	3.60283	3.15226	2.78521	2.93742	3.29089	3.29056	3.11527
68	3.91304	3.6216	3.70105	3.21378	2.85211	2.99992	3.36073	3.39224	3.20799
70	4.01843	3.70457	3.80287	3.29029	2.90746	3.08295	3.45431	3.48015	3.2597
72	4.09459	3.73163	3.87269	3.33679	2.96005	3.15898	3.49226	3.56891	3.3373
74	4.22181	3.8048	3.94852	3.38255	3.01603	3.22131	3.56696	3.65119	3.42363
76	4.31465	3.86541	4.00812	3.43878	3.09582	3.30178	3.64876	3.72055	3.49864
78	4.39761	3.93233	4.05007	3.50296	3.13686	3.36292	3.74607	3.81266	3.54155
80	4.48897	3.99117	4.13616	3.5892	3.19475	3.43591	3.81664	3.88159	3.60775
82	4.5406	4.00686	4.18131	3.64186	3.28786	3.49838	3.908	3.94771	3.67497
84	4.65136	4.06413	4.21125	3.68967	3.36642	3.54897	3.95215	4.00873	3.69554
86	4.69309	4.07887	4.20943	3.74575	3.42255	3.58378	3.99444	4.08054	3.74747
88	4.74169	4.10367	4.25394	3.81267	3.47802	3.60854	4.07172	4.1249	3.79929
90	4.77395	4.12524	4.25867	3.8519	3.56448	3.64375	4.13648	4.12708	3.83225
92	4.84777	4.13047	4.27876	3.91064	3.62315	3.66428	4.16055	4.16773	3.88228
94	4.87252	4.15403	4.30296	3.94011	3.63909	3.70444	4.24037	4.18428	3.92225
96	4.87936	4.16246	4.30163	3.98074	3.70563	3.72102	4.29889	4.20557	3.95904
98	4.88507	4.13368	4.29777	4.04189	3.73227	3.71736	4.35094	4.22877	3.98724
100	4.88278	4.13054	4.31368	4.0711	3.76319	3.72585	4.39102	4.21083	4.03707
102	4.86872	4.11979	4.31901	4.09656	3.8266	3.74022	4.42294	4.20705	4.01301
104	4.87059	4.10624	4.29144	4.11893	3.85745	3.72406	4.45236	4.20978	4.0631
106	4.84813	4.06368	4.25445	4.12732	3.92092	3.72142	4.49777	4.17345	4.07518
108	4.78867	4.06512	4.2494	4.15582	3.94531	3.7073	4.50307	4.14067	4.0701
110	4.79279	4.04487	4.21331	4.15585	3.98248	3.67164	4.49986	4.13016	4.04747
112	4.76418	4.0085	4.18222	4.18573	4.04217	3.67917	4.52316	4.11024	4.01998
114	4.71881	3.96068	4.1612	4.18866	4.07831	3.65024	4.52821	4.08091	3.98104
116	4.6887	3.96891	4.09666	4.20106	4.10983	3.63478	4.52054	4.039	3.98496
118	4.66188	3.92431	4.08903	4.22397	4.09842	3.58967	4.49402	3.99436	3.9233
120	4.63577	3.89981	4.05708	4.20149	4.15139	3.55841	4.48767	3.97527	3.91688
Figure 4n		241226
Normalized Capan-2 GFP signal
Time	Untransduced			TnMUC1 CAR-T			HPAx2 CAR-T
0	1	1	1	1	1	1	1	1	1
2	1.04261	1.02681	1.03009	1.02955	1.02751	1.03076	1.01087	1.01594	1.02336
4	1.08913	1.08532	1.07992	1.0887	1.06864	1.08099	1.05138	1.06563	1.07502
6	1.12835	1.14351	1.11834	1.13728	1.12257	1.12438	1.09243	1.11785	1.11815
8	1.17038	1.19101	1.16795	1.1801	1.15969	1.181	1.14208	1.16043	1.15612
10	1.22208	1.23975	1.21435	1.22631	1.22534	1.24017	1.17784	1.20943	1.19505
12	1.2785	1.28532	1.2748	1.28507	1.27361	1.30553	1.22767	1.25703	1.23183
14	1.33294	1.34413	1.35312	1.34474	1.33787	1.36237	1.28694	1.3034	1.27502
16	1.39882	1.40536	1.41526	1.39644	1.38968	1.42996	1.34025	1.35876	1.32749
18	1.47675	1.46793	1.47947	1.44698	1.45082	1.48598	1.38683	1.38799	1.34266
20	1.5649	1.53297	1.56502	1.51977	1.48713	1.53863	1.43513	1.415	1.37744
22	1.63629	1.60346	1.63566	1.55946	1.52564	1.59633	1.46759	1.44641	1.41031
24	1.69322	1.66785	1.69691	1.57552	1.57288	1.62495	1.50763	1.47806	1.4403
26	1.75066	1.7294	1.75713	1.61327	1.6167	1.6581	1.522	1.49614	1.44662
28	1.81755	1.79128	1.8382	1.65493	1.63394	1.68684	1.54671	1.51859	1.44521
30	1.8749	1.86298	1.91193	1.68591	1.65642	1.72593	1.53992	1.53359	1.4504
32	1.94665	1.93603	1.9875	1.72177	1.66382	1.75179	1.54619	1.54357	1.46133
34	2.02175	2.0043	2.06638	1.75186	1.68979	1.78358	1.56942	1.54368	1.47141
36	2.10178	2.07434	2.13066	1.77597	1.69788	1.79353	1.57868	1.55595	1.48083
38	2.16438	2.12516	2.21622	1.80601	1.7216	1.82975	1.57462	1.54762	1.4832
40	2.25389	2.22836	2.30334	1.81502	1.74343	1.85879	1.5944	1.55696	1.49126
42	2.34928	2.32067	2.43298	1.83092	1.74953	1.89782	1.62016	1.57225	1.49684
44	2.45729	2.39517	2.53131	1.8515	1.77234	1.91783	1.63018	1.58735	1.50354
46	2.55619	2.48462	2.62529	1.86809	1.79133	1.96048	1.63834	1.57558	1.50936
48	2.64831	2.5738	2.76146	1.89725	1.81222	1.96828	1.64679	1.57842	1.50581
50	2.73643	2.65247	2.88083	1.91651	1.83133	1.98646	1.64611	1.58987	1.51711
52	2.80662	2.78395	2.98928	1.93458	1.86164	2.02013	1.66292	1.59243	1.52992
54	2.90251	2.85635	3.11448	1.95685	1.89006	2.03626	1.64509	1.58336	1.51971
56	3.00426	2.94755	3.20716	1.96261	1.90531	2.05518	1.62644	1.57002	1.53422
58	3.12676	3.0604	3.31692	1.98511	1.90182	2.07319	1.63972	1.56221	1.52321
60	3.21644	3.14704	3.44165	1.99864	1.91993	2.09859	1.63096	1.5583	1.51246
62	3.33036	3.2907	3.58158	2.02263	1.92174	2.10858	1.62923	1.55249	1.49702
64	3.42344	3.39089	3.71591	2.04372	1.9274	2.1339	1.6095	1.5215	1.47741
66	3.54462	3.48886	3.81639	2.05543	1.92406	2.13872	1.59362	1.51973	1.47259
68	3.65535	3.60363	3.97997	2.09551	1.91987	2.15489	1.573	1.50528	1.4598
70	3.77615	3.67425	4.11996	2.08858	1.92782	2.15978	1.56127	1.48247	1.4404
72	3.86032	3.79847	4.23477	2.10894	1.92771	2.17068	1.54107	1.47269	1.4242
74	3.97993	3.91365	4.33163	2.1428	1.92959	2.17534	1.52105	1.45927	1.42757
76	4.0913	4.00497	4.39148	2.12376	1.9494	2.18408	1.50221	1.43808	1.41377
78	4.18936	4.08107	4.50384	2.13782	1.93847	2.18606	1.48108	1.43477	1.39644
80	4.28515	4.14953	4.53642	2.14891	1.94646	2.21855	1.45897	1.43495	1.38843
82	4.37312	4.23546	4.61492	2.14616	1.93614	2.21152	1.46746	1.41647	1.3723
84	4.44985	4.24602	4.65012	2.13866	1.94067	2.21338	1.45694	1.40054	1.35282
86	4.50593	4.30077	4.73908	2.17218	1.94555	2.22853	1.44866	1.36574	1.34428
88	4.5486	4.34735	4.77883	2.15988	1.94942	2.20359	1.41625	1.34024	1.30397
90	4.59745	4.34707	4.79545	2.1584	1.92224	2.20804	1.37853	1.32096	1.26974
92	4.61523	4.33467	4.79225	2.16413	1.92201	2.18507	1.34091	1.30788	1.23909
94	4.6029	4.32316	4.79506	2.15768	1.9161	2.16894	1.3186	1.29122	1.19541
96	4.60408	4.33287	4.73914	2.15816	1.91149	2.16402	1.28492	1.26773	1.15644
98	4.61325	4.31546	4.73997	2.15027	1.90571	2.17226	1.26734	1.23722	1.12585
100	4.61339	4.29773	4.73528	2.16422	1.91765	2.16312	1.25037	1.21881	1.12358
102	4.59367	4.29296	4.72361	2.18123	1.9205	2.15294	1.23786	1.1872	1.10569
104	4.57864	4.26046	4.68513	2.18977	1.921	2.16223	1.22026	1.17179	1.06864
106	4.55704	4.26942	4.66787	2.18173	1.89857	2.13779	1.19853	1.17179	1.06567
108	4.51561	4.23067	4.60692	2.19413	1.90884	2.1458	1.15433	1.14407	1.01858
110	4.46566	4.20221	4.60648	2.18462	1.89812	2.12578	1.13548	1.11076	0.987758
112	4.45915	4.18244	4.5698	2.18241	1.88832	2.12404	1.12079	1.0923	0.970822
114	4.41761	4.14178	4.50694	2.16827	1.87407	2.12841	1.1089	1.07304	0.958893
116	4.36207	4.10292	4.4875	2.13907	1.89261	2.11573	1.08978	1.05217	0.927532
118	4.32019	4.06662	4.45458	2.14428	1.8961	2.0921	1.05973	1.03355	0.907134
120	4.28029	3.99788	4.41744	2.1277	1.89244	2.09626	1.04265	1.0147	0.893865
Figure 4o
%Body Weight Change
Days	Untransduced					Donor #1 HPAx2 CAR-T					Donor #2 HPAx2 CAR-T					Donor #3 HPAx2 CAR-T
0	100	100	100	100	100	100	100	100	100	100	100	100	100	100	100	100	100	100	100	100
7	103.226	100	100	103.448	103.333	100	100	103.704	100	103.571	100	96.7742	104	100	100	100	103.125	100	96.9697	100
16	103.226	103.333	96.9697	100	100	100	97.0588	100	103.333	103.571	96.7742	100	108	96.9697	96.7742	103.333	103.125	103.226	96.9697	100
21	106.452	110	96.9697	106.897	106.667	93.1034	97.0588	88.8889	106.667	100	103.226	103.226	108	103.03	103.226	100	100	100	96.9697	103.704
28	100	110	100	106.897	106.667	79.3103	85.2941	81.4815	93.3333	89.2857	96.7742	100	104	100	96.7742	106.667	103.125	100	100	107.407
35	100	110	100	106.897	106.667		76.4706		83.3333	75	93.5484	103.226	104	103.03	100	106.667	103.125	96.7742	100	107.407
42	103.226	106.667	103.03	117.241	100						93.5484	100	104	103.03	100	103.333	103.125	90.3226	96.9697	107.407
49	103.226	106.667	96.9697	100	100						90.3226	100	108	100	96.7742	96.6667	106.25	90.3226	96.9697	107.407
56	103.226	103.333	100	103.448	103.333						90.3226	100	104	100	100	96.6667	109.375	87.0968	100	107.407
%Survival
	Days	Untransduced	Donor #1	Donor #2	Donor #3
M1	56	0
M2	56	0
M3	56	0
M4	56	0
M5	56	0
M1	35		1
M2	35		1
M3	42		1
M4	42		1
M5	42		1
M1	56			0
M2	56			0
M3	56			0
M4	56			0
M5	56			0
M1	56				0
M2	56				0
M3	56				0
M4	56				0
M5	56				0

## Sheet: Source Data Figure 5
Figure 5e
Normalized PDX1294 GFP Signal
Time	Untranduced			MesoCAR TnMUC1Bridge			MesoCAR HPABridge
0	1	1	1	1	1	1	1	1	1
2	1.16128	1.1996	1.21697	1.21737	1.1223	1.01587	1.07786	1.05655	1.08544
4	1.20399	1.23054	1.25779	1.25332	1.15058	1.05622	1.11121	1.08999	1.11712
6	1.31491	1.33277	1.35042	1.39249	1.26862	1.15139	1.21649	1.20268	1.21566
8	1.47718	1.48218	1.51658	1.62759	1.47457	1.31499	1.38897	1.35552	1.38698
10	1.64644	1.66097	1.67096	1.88433	1.70353	1.50831	1.58887	1.56885	1.59565
12	1.83389	1.80982	1.84239	2.12048	1.94418	1.69742	1.76917	1.73519	1.7644
14	1.99784	1.99188	2.01185	2.3739	2.14593	1.87916	1.91323	1.88507	1.91823
16	2.17039	2.15905	2.19538	2.59899	2.34645	2.06379	2.05807	1.99549	2.04367
18	2.34022	2.35509	2.35907	2.78167	2.51053	2.22267	2.16459	2.10967	2.14329
20	2.50864	2.52986	2.51676	2.9044	2.5999	2.32088	2.19455	2.1484	2.18183
22	2.64556	2.64369	2.64349	2.97667	2.65733	2.36442	2.1816	2.12427	2.16587
24	2.72196	2.74086	2.71911	2.98804	2.62363	2.36158	2.13856	2.05888	2.10692
26	2.77952	2.84813	2.80427	2.91628	2.57523	2.31248	2.08931	1.99644	2.03852
28	2.86496	2.90179	2.87609	2.84265	2.51303	2.26144	2.01611	1.93119	1.96369
30	2.9211	2.96688	2.96313	2.76118	2.42274	2.20169	1.95077	1.86436	1.88499
32	2.98458	3.03836	3.01134	2.7121	2.34657	2.13889	1.88571	1.79466	1.80863
34	3.08848	3.14661	3.10153	2.66221	2.29446	2.10778	1.83059	1.74133	1.76308
36	3.18332	3.25389	3.1966	2.6068	2.25894	2.09755	1.79015	1.6955	1.72573
38	3.29453	3.35579	3.30577	2.58199	2.24521	2.0947	1.7629	1.65318	1.68865
40	3.42168	3.49424	3.42519	2.55023	2.19861	2.1164	1.74133	1.6123	1.662
42	3.51876	3.61444	3.5648	2.50724	2.1898	2.0996	1.70603	1.57074	1.64145
44	3.63954	3.74655	3.68945	2.48346	2.1593	2.06144	1.68281	1.53409	1.6316
46	3.76222	3.91711	3.83202	2.47347	2.13524	2.04221	1.65953	1.51115	1.60994
48	3.84597	4.05308	4.02578	2.41377	2.08438	1.98901	1.61596	1.47779	1.553
50	3.92749	4.19031	4.17196	2.37093	2.07708	1.9587	1.59643	1.47364	1.51765
52	4.04517	4.30371	4.30439	2.31854	2.03065	1.9335	1.56992	1.44646	1.48736
54	4.16103	4.41821	4.46388	2.28758	1.99575	1.91984	1.53675	1.40812	1.45904
56	4.31953	4.60197	4.59009	2.27941	1.9801	1.89031	1.49962	1.37746	1.43118
58	4.44366	4.69659	4.7187	2.21868	1.9532	1.91949	1.47055	1.36191	1.39495
60	4.58052	4.8493	4.8728	2.22384	1.9281	1.91383	1.43618	1.32278	1.36345
62	4.70784	4.98189	5.03988	2.18917	1.89845	1.91617	1.42709	1.31892	1.333
64	4.82056	5.13996	5.14439	2.16393	1.87636	1.911	1.40204	1.29737	1.28957
66	4.92848	5.25564	5.24271	2.14816	1.83889	1.92104	1.38586	1.27466	1.25424
68	5.07734	5.4038	5.38283	2.1603	1.8377	1.93196	1.36753	1.26029	1.24393
70	5.19997	5.55137	5.52375	2.13515	1.8276	1.94532	1.35754	1.23169	1.22238
72	5.36062	5.64408	5.67557	2.12444	1.81409	1.95989	1.33	1.21389	1.19577
74	5.45827	5.77223	5.80164	2.12152	1.80706	1.97205	1.29723	1.22376	1.19898
76	5.54903	5.89137	5.94956	2.11227	1.78327	1.99031	1.28452	1.2062	1.15844
78	5.72425	6.00669	6.06001	2.09847	1.78141	2.01126	1.24514	1.19017	1.13664
80	5.83042	6.11771	6.18487	2.11668	1.78016	2.0325	1.24074	1.1789	1.12807
82	5.93663	6.18854	6.28428	2.1135	1.7929	2.05528	1.22365	1.17157	1.11161
84	6.06474	6.30916	6.38315	2.13798	1.78789	2.05968	1.20853	1.16317	1.0969
86	6.16891	6.36952	6.48661	2.15776	1.79608	2.07931	1.18283	1.15485	1.07699
88	6.28538	6.46287	6.5861	2.17512	1.78776	2.12091	1.17307	1.14687	1.06489
90	6.40876	6.54766	6.67476	2.18374	1.7746	2.15943	1.1693	1.14352	1.05787
92	6.513	6.63046	6.78992	2.2094	1.75944	2.21046	1.15658	1.1279	1.04794
94	6.55575	6.73595	6.88208	2.22316	1.74545	2.22618	1.1467	1.11352	1.04927
96	6.67216	6.80056	6.98758	2.23371	1.73425	2.28046	1.12335	1.12128	1.04254
98	6.72151	6.90015	7.01027	2.24777	1.7313	2.33345	1.12936	1.10635	1.04203
100	6.81315	6.93575	7.09509	2.26035	1.7144	2.36888	1.12091	1.10976	1.03071
102	6.8657	7.01027	7.1766	2.28493	1.70409	2.41803	1.10856	1.1013	1.03782
104	6.92869	7.06235	7.22947	2.30164	1.67646	2.47861	1.09153	1.09633	1.0269
106	6.99459	7.11041	7.28951	2.31343	1.67104	2.51907	1.08945	1.09555	1.01448
108	7.03886	7.16132	7.34887	2.3199	1.66358	2.54782	1.08848	1.09677	1.01151
110	7.09659	7.22418	7.38749	2.36433	1.66954	2.59407	1.0826	1.09785	1.00998
112	7.14578	7.29606	7.43772	2.39884	1.66606	2.62817	1.06527	1.08407	0.994904
114	7.19037	7.31866	7.48922	2.42987	1.67828	2.67785	1.06092	1.09036	0.987028
116	7.23976	7.33759	7.54734	2.45828	1.66806	2.73034	1.05747	1.09131	0.969687
118	7.28884	7.39239	7.56163	2.4807	1.68729	2.75107	1.04495	1.08668	0.963316
120	7.31811	7.41969	7.6007	2.50016	1.66501	2.77572	1.00857	1.09264	0.964176
122	7.35715	7.47025	7.63797	2.52669	1.65916	2.84638	0.998933	1.0857	0.964977
124	7.37316	7.45989	7.63615	2.54974	1.66173	2.89301	0.98913	1.08285	0.952667
126	7.37347	7.51138	7.67482	2.56842	1.667	2.8949	0.978597	1.08247	0.944007
128	7.39612	7.53782	7.69385	2.57504	1.66645	2.94027	0.940098	1.0824	0.947454
130	7.41865	7.53159	7.72491	2.59918	1.66644	2.95042	0.934675	1.07939	0.945346
132	7.43184	7.53546	7.71355	2.63516	1.67485	2.97557	0.929063	1.06981	0.931973
134	7.38303	7.56501	7.72273	2.67929	1.67035	2.99455	0.904202	1.05435	0.931807
136	7.39316	7.6171	7.75094	2.69331	1.66316	3.03049	0.884001	1.0738	0.923603
138	7.3809	7.59568	7.71962	2.74909	1.65085	3.03271	0.876676	1.06502	0.920644
140	7.35594	7.59532	7.73077	2.74457	1.65112	3.0577	0.860834	1.05775	0.922337
142	7.3504	7.58049	7.7415	2.76162	1.63731	3.08338	0.856353	1.06384	0.911118
144	7.32849	7.60116	7.75357	2.80854	1.62068	3.08964	0.851552	1.06207	0.905514
Normalized PDX1275 GFP Signal
Time	Untranduced			MesoCAR TnMUC1Bridge			MesoCAR HPABridge
0	1	1	1	1	1	1	1	1	1
2	1.05839	1.0556	1.05768	1.0195	1.0532	1.04706	1.05015	1.04189	1.07678
4	1.13992	1.12557	1.11982	1.07682	1.09624	1.09933	1.10773	1.10756	1.15516
6	1.1812	1.16799	1.16087	1.0962	1.10902	1.11354	1.1304	1.13173	1.12516
8	1.2246	1.18706	1.18611	1.09308	1.11389	1.11718	1.13873	1.13818	1.14605
10	1.24669	1.20981	1.21785	1.09719	1.10687	1.11303	1.14596	1.14311	1.15227
12	1.28657	1.25025	1.25263	1.08301	1.10105	1.10213	1.14156	1.14543	1.15263
14	1.31056	1.28081	1.28617	1.07536	1.08965	1.10069	1.15053	1.15337	1.1652
16	1.32963	1.31012	1.30699	1.0569	1.07611	1.09699	1.15161	1.14746	1.16285
18	1.3574	1.33019	1.33096	1.04491	1.07442	1.08954	1.13752	1.14701	1.15425
20	1.37201	1.34157	1.3448	1.02396	1.05961	1.07686	1.13461	1.13962	1.13844
22	1.39019	1.35098	1.35908	1.00127	1.04179	1.05737	1.13233	1.1238	1.12647
24	1.40187	1.36997	1.37559	0.978623	1.0152	1.0364	1.10912	1.10567	1.09276
26	1.41867	1.37486	1.39253	0.950549	0.985877	1.0157	1.07923	1.08224	1.06584
28	1.43797	1.38042	1.4181	0.91899	0.963232	0.990594	1.06124	1.05662	1.0352
30	1.45718	1.40635	1.43235	0.89711	0.929721	0.974555	1.03121	1.04877	1.01278
32	1.48325	1.42702	1.45654	0.871719	0.9001	0.941406	1.00382	1.0303	0.984752
34	1.49363	1.44661	1.47192	0.852446	0.872061	0.915526	0.979218	1.01219	0.961342
36	1.5119	1.46173	1.49459	0.827273	0.840687	0.882623	0.957852	0.99415	0.941752
38	1.52802	1.488	1.51828	0.812073	0.814165	0.858184	0.9456	0.977792	0.926703
40	1.5433	1.50423	1.54884	0.792664	0.797674	0.841909	0.926957	0.967502	0.90992
42	1.56055	1.51869	1.56434	0.783502	0.779695	0.817975	0.909516	0.957017	0.897438
44	1.58418	1.53657	1.57541	0.760131	0.772176	0.798002	0.901651	0.945327	0.888131
46	1.59609	1.54944	1.59436	0.747591	0.760893	0.7825	0.888438	0.939584	0.881945
48	1.62214	1.56995	1.6104	0.734664	0.752839	0.768796	0.882675	0.932016	0.875409
50	1.62955	1.57005	1.62789	0.721007	0.744648	0.760693	0.878176	0.931458	0.868839
52	1.63392	1.58497	1.64033	0.706612	0.733122	0.754736	0.872114	0.926605	0.865121
54	1.64559	1.58069	1.64554	0.696559	0.733227	0.757345	0.866447	0.926606	0.853667
56	1.65075	1.58096	1.64834	0.690086	0.72717	0.741571	0.865874	0.919699	0.849693
58	1.6542	1.58566	1.66155	0.687268	0.72394	0.738778	0.863627	0.917398	0.847322
60	1.65529	1.59842	1.65851	0.680448	0.71325	0.731144	0.852427	0.918377	0.84335
62	1.65015	1.5845	1.6555	0.675894	0.708547	0.734872	0.856185	0.917485	0.837872
64	1.6477	1.59032	1.65013	0.673799	0.708265	0.742425	0.847546	0.922002	0.837724
66	1.63975	1.58187	1.64642	0.668056	0.706867	0.7434	0.848925	0.922838	0.841904
68	1.64263	1.57645	1.64148	0.675128	0.710292	0.740925	0.837585	0.920372	0.836787
70	1.6346	1.5624	1.64215	0.677733	0.714388	0.743681	0.84249	0.919255	0.839828
72	1.63039	1.56739	1.63106	0.679562	0.715556	0.742069	0.841672	0.91758	0.840784
74	1.61626	1.55515	1.62221	0.680061	0.719861	0.748214	0.844659	0.923371	0.844784
76	1.60707	1.55566	1.60939	0.694734	0.721397	0.743929	0.831711	0.930797	0.856086
78	1.60414	1.53991	1.61283	0.701144	0.725126	0.741467	0.843695	0.933202	0.852079
Normalized PDX1319 GFP Signal
Time	Untranduced			MesoCAR TnMUC1Bridge			MesoCAR HPABridge
0	1	1	1	1	1	1	1	1	1
2	1.19285	1.19502	1.19589	1.18499	1.19397	1.17866	1.17261	1.19205	1.17581
4	1.3173	1.32215	1.31777	1.29587	1.30782	1.29365	1.31656	1.30438	1.28987
6	1.39565	1.40416	1.40914	1.36217	1.36006	1.37798	1.38611	1.36872	1.36055
8	1.45084	1.46996	1.48902	1.40535	1.40354	1.43577	1.43486	1.4131	1.40714
10	1.50502	1.52608	1.54715	1.45777	1.45085	1.48471	1.46618	1.45245	1.46481
12	1.56187	1.56966	1.59156	1.50581	1.48913	1.5285	1.51796	1.49657	1.52533
14	1.6213	1.63465	1.66311	1.5466	1.52082	1.58135	1.55596	1.53405	1.57362
16	1.67987	1.68496	1.72385	1.57422	1.54216	1.62602	1.59101	1.57422	1.60421
18	1.71653	1.73696	1.75622	1.59325	1.56865	1.65573	1.61963	1.58777	1.63997
20	1.76115	1.7459	1.7984	1.62669	1.60353	1.67487	1.65163	1.62205	1.66989
22	1.79291	1.77977	1.82224	1.65472	1.63519	1.71032	1.69197	1.64762	1.69546
24	1.81899	1.81939	1.85719	1.68225	1.65508	1.73961	1.71936	1.6725	1.72846
26	1.85413	1.84434	1.88844	1.70186	1.68029	1.77546	1.75327	1.70525	1.74897
28	1.87911	1.87254	1.91356	1.74053	1.71045	1.81296	1.78675	1.72712	1.78559
30	1.9033	1.90651	1.94588	1.77416	1.74046	1.83905	1.82215	1.76233	1.81165
32	1.92193	1.92605	1.98073	1.80848	1.76974	1.88055	1.8513	1.79385	1.84074
34	1.95717	1.96155	1.98868	1.83673	1.79486	1.91017	1.8831	1.82414	1.87811
36	1.97197	1.97432	2.00888	1.85667	1.81484	1.9338	1.90637	1.84493	1.90473
38	1.99214	2.00589	2.03742	1.87537	1.84856	1.95785	1.93452	1.8784	1.93024
40	2.0204	2.02052	2.05886	1.90498	1.86204	1.98248	1.95865	1.89896	1.95079
42	2.04294	2.04983	2.07434	1.92114	1.87437	2.00272	1.98002	1.92378	1.98355
44	2.06435	2.05519	2.09577	1.93555	1.89267	2.02093	1.99626	1.95105	2.00169
46	2.07433	2.0903	2.09755	1.95396	1.90056	2.04271	2.0238	1.9649	2.01634
48	2.09628	2.09084	2.11772	1.97289	1.92297	2.05841	2.0368	1.97713	2.04249
50	2.10962	2.10954	2.1373	1.97761	1.94163	2.07465	2.06044	1.98905	2.07674
52	2.112	2.10944	2.14315	1.99651	1.95023	2.093	2.07249	2.00783	2.08401
54	2.12118	2.14097	2.17382	2.00973	1.95665	2.097	2.08959	2.02593	2.10134
56	2.14028	2.13728	2.17197	2.01885	1.97195	2.11719	2.09825	2.03224	2.11273
58	2.14778	2.14669	2.18316	2.03396	1.98521	2.14158	2.1106	2.04459	2.12532
60	2.15273	2.16016	2.18775	2.03983	1.99556	2.15734	2.13568	2.04636	2.13066
62	2.16854	2.16935	2.19609	2.03983	1.99816	2.15854	2.12842	2.05967	2.1347
64	2.17644	2.17804	2.21884	2.04029	2.01054	2.1804	2.14065	2.06002	2.13592
66	2.18173	2.20014	2.22738	2.03917	2.01714	2.18372	2.1384	2.06466	2.14588
68	2.1954	2.19927	2.23388	2.02798	2.01405	2.18348	2.14043	2.05803	2.15341
70	2.21153	2.21341	2.25091	2.02914	2.01605	2.19453	2.14531	2.06982	2.15005
72	2.21814	2.20939	2.25643	2.03045	2.00972	2.18786	2.13206	2.06836	2.14513
74	2.21819	2.21843	2.26158	2.02494	2.00549	2.18913	2.12491	2.06268	2.13737
76	2.2133	2.17823	2.27253	2.01578	2.00423	2.19114	2.12361	2.04465	2.13742
78	2.22876	2.18017	2.28271	2.00768	2.0015	2.1782	2.10761	2.03663	2.12533
80	2.23535	2.18999	2.27376	1.98536	1.98719	2.17431	2.10074	2.01893	2.12398
82	2.23975	2.19207	2.27875	1.98719	1.96362	2.15529	2.08791	2.02022	2.1227
84	2.2305	2.19053	2.28623	1.97462	1.96394	2.15268	2.07714	2.00149	2.11866
86	2.24275	2.1936	2.29	1.96358	1.94254	2.12948	2.06699	1.99493	2.1042
88	2.23654	2.19771	2.28655	1.94071	1.93587	2.1284	2.04773	1.98608	2.10093
90	2.2383	2.2093	2.30112	1.93646	1.93856	2.11855	2.07862	1.99368	2.1114
92	2.2539	2.19546	2.29219	1.93415	1.93248	2.10601	2.07119	1.97934	2.10693
94	2.25897	2.20627	2.28672	1.93573	1.92365	2.08598	2.06258	1.96745	2.08585
96	2.26861	2.20942	2.29236	1.92072	1.90814	2.07783	2.06082	1.96386	2.08776
98	2.25292	2.2082	2.31464	1.92305	1.90108	2.06593	2.05454	1.95232	2.08378
100	2.25305	2.20695	2.31887	1.90894	1.88403	2.07085	2.04322	1.95154	2.07615
102	2.25656	2.2039	2.3236	1.90517	1.87972	2.05735	2.04318	1.94212	2.05868
104	2.24968	2.20656	2.31725	1.89669	1.8654	2.04829	2.03155	1.92767	2.06384
106	2.24185	2.20448	2.32654	1.89086	1.86165	2.04863	2.02891	1.92896	2.05805
108	2.25274	2.19773	2.32677	1.87973	1.84462	2.02411	2.0345	1.9252	2.06048
110	2.24227	2.19103	2.32673	1.88179	1.84431	2.01426	2.01301	1.91432	2.05505
112	2.23189	2.19492	2.31489	1.88108	1.84049	2.00682	2.02186	1.91693	2.04622
114	2.2392	2.17982	2.31686	1.87198	1.8325	2.00143	2.01292	1.91539	2.04871
116	2.23473	2.18595	2.32891	1.86458	1.83198	1.99135	2.00372	1.89956	2.04075
118	2.22903	2.18023	2.31231	1.86232	1.82622	1.98464	1.99843	1.8951	2.03943
120	2.20978	2.17267	2.30072	1.85822	1.81384	1.97661	1.99925	1.89497	2.02805
Figure 5f
% Bound cells
pN	Untransduced				MesoCAR CD19Bridge			MesoCAR HPABridge
0	100	100	100	100	100	100	100	100	100	100
1.33333	100	100	100	100	100	100	100	100	100	100
2.66667	100	100	100	100	100	100	100	100	100	100
4	100	100	100	100	100	100	100	100	100	100
5.33333	100	100	100	100	100	100	100	100	100	100
6.66667	100	100	100	100	100	100	100	100	100	100
8	100	100	100	100	100	100	100	100	100	100
9.33333	100	100	100	100	100	100	100	100	100	100
10.6667	100	100	99.6644	100	100	99.6429	100	100	100	100
12	100	98.7342	99.6644	100	100	99.6429	100	100	100	100
13.3333	99.5833	98.7342	98.9933	100	100	98.5714	98.8189	99.75	99.1489	99.6633
14.6667	97.0833	96.8354	97.651	100	99.1701	97.1429	96.4567	98.5	98.7234	97.9798
16	95.4167	93.038	95.9732	98.6395	97.5104	94.2857	92.126	97.25	97.8723	95.2862
17.3333	94.5833	89.8734	94.9664	97.2789	95.8506	91.0714	87.4016	94.75	95.3191	93.266
18.6667	91.25	84.1772	91.6107	94.5578	92.5311	88.5714	83.8583	94	92.766	89.5623
20	90.4167	81.0127	88.9262	93.8775	90.8714	85.7143	81.4961	91.5	92.3404	87.5421
21.3333	87.0833	77.2152	84.2282	91.1565	87.9668	82.5	76.3779	90.25	89.3617	85.8586
22.6667	84.1667	73.4177	82.5503	87.7551	87.5519	80	72.8346	88.5	85.9574	84.8485
24	81.25	71.519	81.8792	85.7143	83.8174	76.4286	70.8661	85	83.8298	83.165
25.3333	77.5	69.6202	78.5235	83.6735	80.9129	72.5	67.7165	83.5	81.2766	81.1448
26.6667	77.5	68.3544	76.1745	82.9932	79.668	70	64.9606	81.25	76.5957	78.7879
28	77.0833	65.8228	74.4966	80.2721	76.7635	68.5714	63.3858	80.75	75.3191	77.1044
29.3333	75.8333	63.9241	73.8255	78.9116	75.5187	67.8571	61.0236	80.25	73.617	76.0943
30.6667	75.4167	63.9241	72.8188	78.9116	74.2739	66.4286	59.8425	79	73.617	75.4209
32	75.4167	60.1266	70.8054	74.1497	73.029	65	58.6614	78.25	72.766	73.064
33.3333	73.75	60.1266	68.7919	72.1088	71.7842	63.5714	56.2992	77.5	71.9149	70.7071
34.6667	73.75	60.1266	68.4564	72.1088	71.7842	63.5714	55.1181	77.5	71.4894	70.3704
36	72.5	58.8608	67.1141	69.3878	70.9544	63.2143	54.7244	77	70.6383	70.0337
37.3333	72.5	58.8608	67.1141	68.7075	70.5394	62.8571	54.3307	77	70.6383	70.0337
38.6667	71.6667	57.5949	66.4429	67.3469	70.1245	62.1429	53.937	76.75	70.6383	68.6869
40	70.4167	57.5949	64.7651	67.3469	69.7095	61.7857	53.937	76.75	70.6383	68.0135
41.3333	69.1667	57.5949	64.094	66.6667	69.7095	61.4286	53.5433	76.5	70.2128	67.6768
42.6667	69.1667	56.962	64.094	65.9864	69.7095	61.0714	53.5433	76.25	69.7872	67.6768
44	68.75	56.962	63.4228	64.6258	69.7095	61.0714	52.3622	76	69.7872	67.6768
45.3333	67.9167	56.962	63.0872	63.9456	69.7095	60.3571	51.5748	76	69.7872	66.6667
46.6667	67.9167	56.3291	61.745	63.9456	69.2946	59.6429	51.5748	76	69.7872	66.33
48	67.9167	56.3291	61.0738	63.2653	68.8797	59.6429	51.1811	76	69.7872	66.33
49.3333	67.5	55.6962	60.4027	63.2653	68.8797	59.2857	50.7874	75.75	69.7872	66.33
50.6667	67.0833	53.7975	60.0671	63.2653	68.8797	59.2857	50	75.75	69.7872	65.9933
52	67.0833	53.1646	59.7315	62.585	68.8797	59.2857	50	75.5	69.7872	65.9933
53.3333	66.6667	53.1646	59.7315	62.585	68.8797	58.9286	49.6063	75.25	69.7872	65.9933
54.6667	66.25	52.5316	59.396	62.585	68.8797	58.2143	49.6063	75.25	69.3617	64.9832
56	65.8333	52.5316	58.7248	61.9048	68.4647	58.2143	49.2126	75	69.3617	64.9832
57.3333	65.4167	52.5316	58.3893	61.9048	68.4647	58.2143	49.2126	75	69.3617	64.9832
58.6667	64.1667	52.5316	58.0537	61.2245	68.4647	58.2143	49.2126	74.75	68.9362	64.9832
60	64.1667	51.8987	58.0537	60.5442	68.4647	57.5	48.8189	74.5	68.9362	64.9832
61.3333	64.1667	51.2658	58.0537	59.864	68.4647	57.1429	48.4252	74.5	68.9362	64.6465
62.6667	64.1667	51.2658	57.7181	59.864	68.4647	57.1429	48.4252	74	68.5106	63.9731
64	63.75	51.2658	57.3826	59.864	68.0498	57.1429	48.0315	74	68.5106	63.6364
65.3333	63.3333	51.2658	56.7114	59.864	68.0498	57.1429	48.0315	73.5	68.5106	63.2997
66.6667	61.6667	50.6329	56.0403	59.1837	67.2199	56.7857	48.0315	73.5	68.0851	63.2997
68	61.6667	50.6329	55.7047	59.1837	66.805	56.7857	48.0315	73.25	68.0851	63.2997
69.3333	61.6667	50	55.3691	59.1837	66.805	56.4286	48.0315	73.25	67.6596	63.2997
70.6667	61.6667	50	55.0336	59.1837	66.39	56.4286	48.0315	72.75	67.234	63.2997
72	61.25	50	55.0336	59.1837	66.39	56.4286	48.0315	72.25	66.8085	63.2997
73.3333	61.25	50	55.0336	58.5034	65.5602	56.0714	47.6378	72	66.8085	63.2997
74.6667	61.25	50	55.0336	58.5034	65.1452	56.0714	47.6378	72	66.383	63.2997
76	61.25	50	55.0336	57.8231	65.1452	56.0714	47.6378	72	66.383	63.2997
77.3333	61.25	49.3671	55.0336	56.4626	65.1452	55.7143	47.2441	72	66.383	63.2997
78.6667	60.4167	48.7342	55.0336	56.4626	65.1452	55.3571	47.2441	71.5	66.383	63.2997
80	60.4167	48.1013	54.698	56.4626	65.1452	54.6429	46.4567	71.5	66.383	62.963
81.3333	60.4167	48.1013	54.3624	56.4626	65.1452	54.2857	46.4567	71.5	66.383	62.6263
82.6667	60	48.1013	53.3557	55.7823	65.1452	53.9286	46.4567	71.5	66.383	62.6263
84	60	48.1013	53.3557	54.4218	64.3153	53.5714	46.4567	71.5	66.383	62.6263
85.3333	59.5833	48.1013	53.3557	54.4218	63.9004	53.2143	46.4567	71.5	66.383	62.2896
86.6667	59.1667	48.1013	53.3557	54.4218	63.9004	52.8571	46.4567	71.5	66.383	62.2896
88	58.75	48.1013	53.3557	54.4218	63.9004	52.8571	46.4567	71.5	66.383	61.9529
89.3333	57.9167	48.1013	52.6846	54.4218	63.9004	52.8571	46.4567	71.25	66.383	61.9529
90.6667	57.9167	48.1013	52.349	54.4218	63.9004	52.8571	46.4567	71.25	66.383	61.9529
92	57.9167	47.4684	52.349	54.4218	63.4855	52.8571	46.4567	71.25	66.383	61.9529
93.3333	57.0833	47.4684	52.349	54.4218	63.0705	52.1429	46.4567	71.25	65.9574	61.9529
94.6667	56.25	47.4684	52.0134	54.4218	63.0705	52.1429	45.6693	70.75	65.5319	61.9529
96	55.8333	47.4684	51.6778	54.4218	62.6556	52.1429	45.6693	70.75	65.5319	61.6162
97.3333	55.8333	47.4684	51.6778	54.4218	62.2407	52.1429	45.2756	70.75	65.5319	61.6162
98.6667	55	47.4684	51.6778	54.4218	62.2407	52.1429	44.8819	70.5	65.5319	61.6162
100	54.5833	46.8354	51.0067	53.7415	62.2407	51.7857	44.8819	70.5	64.6809	61.2795
101.333	54.5833	46.8354	51.0067	53.7415	62.2407	51.4286	44.8819	70.5	64.6809	60.9428
102.667	54.5833	46.8354	51.0067	53.7415	62.2407	51.4286	44.4882	70.5	64.6809	60.9428
104	54.1667	46.8354	50.6711	53.7415	62.2407	51.4286	44.4882	70.5	64.6809	60.9428
105.333	53.75	46.8354	50.6711	53.7415	62.2407	51.4286	44.4882	70.5	64.2553	60.9428
106.667	53.75	46.8354	50.6711	53.7415	62.2407	51.4286	44.0945	70.5	63.8298	60.9428
108	53.75	46.2025	50.6711	53.0612	62.2407	51.4286	44.0945	70.5	63.8298	60.6061
109.333	53.75	46.2025	50.3356	52.3809	62.2407	51.4286	44.0945	70.5	63.4043	60.6061
110.667	53.75	46.2025	50.3356	51.7007	62.2407	51.4286	44.0945	70.5	63.4043	60.6061
112	53.3333	46.2025	50.3356	51.7007	62.2407	51.4286	44.0945	70.25	63.4043	60.6061
113.333	52.9167	46.2025	50.3356	51.7007	62.2407	51.4286	43.7008	70.25	63.4043	60.6061
114.667	52.9167	46.2025	50	51.7007	62.2407	51.4286	43.7008	70.25	63.4043	60.6061
116	52.9167	46.2025	50	51.0204	62.2407	51.4286	43.7008	70.25	63.4043	60.2694
117.333	52.0833	46.2025	50	51.0204	62.2407	51.4286	43.7008	70.25	63.4043	60.2694
118.667	52.0833	46.2025	49.6644	50.3401	62.2407	51.0714	43.7008	70.25	63.4043	60.2694
120	52.0833	46.2025	49.3289	50.3401	62.2407	51.0714	43.7008	70.25	63.4043	60.2694
121.333	51.25	45.5696	49.3289	49.6599	62.2407	51.0714	43.7008	70.25	63.4043	60.2694
122.667	51.25	45.5696	48.9933	49.6599	62.2407	51.0714	43.7008	70.25	63.4043	60.2694
124	51.25	45.5696	48.9933	49.6599	61.8257	51.0714	43.7008	70.25	63.4043	60.2694
125.333	50.8333	45.5696	48.9933	49.6599	61.8257	50.7143	43.7008	70	63.4043	60.2694
126.667	50.4167	45.5696	48.6577	49.6599	61.8257	50.7143	43.7008	69.75	62.9787	60.2694
128	50.4167	45.5696	48.3222	48.9796	61.8257	50.3571	43.3071	69.75	62.9787	59.9327
129.333	50	45.5696	48.3222	48.9796	61.4108	50.3571	43.3071	69.75	62.9787	59.596
130.667	50	45.5696	48.3222	48.9796	61.4108	50	43.3071	69.75	62.5532	58.9226
132	49.5833	45.5696	48.3222	48.9796	61.4108	50	42.9134	69.75	62.5532	58.9226
133.333	49.5833	45.5696	47.9866	47.6191	61.4108	49.6429	42.126	69.75	62.5532	58.9226
134.667	49.1667	44.9367	47.3154	47.6191	61.4108	49.6429	42.126	69.5	62.5532	58.9226
136	48.75	44.9367	47.3154	47.6191	61.4108	49.6429	42.126	69.5	62.5532	58.9226
137.333	48.3333	44.9367	47.3154	47.6191	61.4108	49.6429	42.126	69.5	62.5532	58.9226
138.667	47.5	44.9367	46.9799	47.6191	61.4108	49.6429	42.126	69.5	62.5532	58.9226
140	47.0833	44.9367	46.3087	47.6191	61.4108	49.6429	42.126	69.25	62.5532	58.5859
141.333	46.6667	44.9367	45.9731	46.9388	60.5809	49.6429	41.7323	69.25	62.5532	58.5859
142.667	46.6667	44.9367	45.9731	46.9388	60.5809	49.6429	41.7323	69.25	62.5532	58.2492
144	46.25	44.9367	45.9731	46.9388	60.5809	49.2857	41.7323	69.25	62.5532	58.2492
145.333	46.25	44.9367	45.6376	46.9388	60.5809	49.2857	41.7323	69	62.5532	58.2492
146.667	46.25	44.9367	45.6376	46.2585	60.5809	49.2857	41.7323	69	62.5532	57.9125
148	46.25	44.9367	45.6376	46.2585	60.5809	49.2857	41.7323	69	62.1277	57.5758
149.333	46.25	44.3038	45.302	46.2585	60.5809	49.2857	41.7323	69	62.1277	57.5758
150.667	45.8333	44.3038	45.302	45.5782	60.5809	49.2857	41.7323	68.75	62.1277	57.5758
152	45.8333	44.3038	44.9664	44.898	60.5809	49.2857	41.7323	68.75	62.1277	57.5758
153.333	45.8333	44.3038	44.9664	44.898	60.5809	48.9286	41.7323	68.75	61.7021	57.5758
154.667	45.8333	44.3038	44.9664	44.2177	59.751	48.9286	41.7323	68.75	61.7021	57.5758
156	45.8333	44.3038	44.6309	44.2177	59.751	48.9286	41.7323	68.75	61.7021	57.5758
157.333	45.8333	44.3038	44.6309	44.2177	59.751	48.9286	41.7323	68.75	61.7021	57.2391
158.667	45.8333	44.3038	44.6309	43.5374	59.751	48.9286	41.7323	68.75	61.7021	57.2391
160	45.8333	44.3038	44.6309	43.5374	59.751	48.9286	41.3386	68.75	61.7021	56.9024
161.333	45.8333	44.3038	44.6309	42.8571	59.751	48.9286	41.3386	68.75	61.7021	56.9024
162.667	45.8333	44.3038	44.6309	42.8571	59.751	48.9286	41.3386	68.75	61.7021	56.9024
164	45.8333	44.3038	44.6309	42.8571	59.751	48.9286	41.3386	68.75	61.7021	56.9024
165.333	45.8333	44.3038	44.6309	42.8571	59.751	48.9286	40.9449	68.75	61.7021	56.9024
166.667	45.4167	44.3038	44.2953	42.1769	59.751	48.9286	40.9449	68.75	61.7021	56.9024
168	45.4167	44.3038	44.2953	42.1769	59.751	48.9286	40.9449	68.75	61.7021	56.9024
169.333	45	44.3038	44.2953	42.1769	59.751	48.9286	40.9449	68.75	61.7021	56.5657
170.667	45	43.6709	43.9597	42.1769	59.3361	48.9286	40.9449	68.5	61.7021	56.5657
172	45	43.6709	43.6242	42.1769	59.3361	48.9286	40.9449	68.5	61.7021	56.5657
173.333	44.5833	43.6709	43.6242	42.1769	58.9212	48.9286	40.9449	68.5	61.7021	56.5657
174.667	44.5833	43.038	43.2886	41.4966	58.9212	48.9286	40.9449	68.5	61.7021	56.5657
176	44.5833	41.7722	43.2886	41.4966	58.9212	48.9286	40.9449	68.5	61.7021	56.5657
177.333	44.5833	41.1392	43.2886	40.8163	58.9212	48.9286	40.9449	68.5	61.7021	56.229
178.667	44.5833	41.1392	42.6174	40.8163	58.9212	48.9286	40.9449	68.5	61.7021	56.229
180	44.5833	41.1392	42.6174	40.8163	58.9212	48.9286	40.5512	68.5	61.7021	56.229
181.333	44.1667	41.1392	42.2819	40.136	58.5062	48.9286	40.5512	68.5	61.7021	56.229
182.667	44.1667	41.1392	42.2819	40.136	58.5062	48.5714	40.5512	68.5	61.7021	56.229
184	44.1667	41.1392	42.2819	40.136	58.5062	48.5714	40.5512	68.5	61.7021	56.229
185.333	44.1667	41.1392	42.2819	40.136	58.5062	48.5714	40.5512	68.25	61.7021	56.229
186.667	44.1667	41.1392	41.9463	39.4558	58.5062	48.5714	40.5512	68	61.7021	56.229
188	44.1667	41.1392	41.9463	39.4558	58.5062	48.2143	40.5512	67.75	61.7021	56.229
189.333	44.1667	41.1392	41.6107	39.4558	58.5062	48.2143	40.5512	67.75	61.7021	56.229
190.667	44.1667	41.1392	41.6107	39.4558	58.5062	48.2143	40.5512	67.75	61.7021	56.229
192	44.1667	41.1392	41.6107	39.4558	58.5062	48.2143	40.5512	67.75	61.7021	56.229
193.333	44.1667	41.1392	41.6107	39.4558	58.5062	48.2143	40.1575	67.75	61.7021	56.229
194.667	44.1667	41.1392	41.6107	39.4558	58.5062	48.2143	40.1575	67.5	61.7021	56.229
196	44.1667	41.1392	41.6107	39.4558	58.0913	48.2143	40.1575	67.5	61.7021	55.8923
197.333	44.1667	41.1392	41.6107	39.4558	57.6763	48.2143	40.1575	67.25	61.7021	55.5556
198.667	44.1667	41.1392	41.2752	39.4558	57.6763	48.2143	40.1575	67.25	61.7021	55.5556
200	42.5	41.1392	40.9396	38.0952	57.6763	48.2143	39.3701	67	61.7021	55.5556
201.333	42.0833	41.1392	40.604	38.0952	57.6763	48.2143	39.3701	67	61.7021	55.5556
202.667	42.0833	41.1392	40.604	37.415	57.6763	48.2143	39.3701	67	61.7021	55.5556
204	42.0833	41.1392	40.2685	37.415	57.6763	48.2143	39.3701	67	61.7021	55.2189
205.333	42.0833	41.1392	39.9329	37.415	57.6763	48.2143	39.3701	67	61.7021	54.8822
206.667	42.0833	41.1392	39.9329	37.415	57.6763	48.2143	38.9764	67	61.7021	54.8822
208	42.0833	41.1392	39.9329	37.415	57.6763	48.2143	38.9764	67	61.7021	54.8822
209.333	41.6667	41.1392	39.5973	37.415	57.6763	47.8571	38.9764	67	61.7021	54.8822
210.667	41.6667	41.1392	39.5973	37.415	56.8465	47.8571	38.9764	67	61.7021	54.8822
212	41.6667	41.1392	39.5973	37.415	56.8465	47.8571	38.9764	67	61.7021	54.8822
213.333	41.25	41.1392	39.5973	36.7347	56.8465	47.8571	38.9764	66.75	61.7021	54.5455
214.667	41.25	41.1392	39.5973	36.7347	56.8465	47.8571	38.9764	66.75	61.7021	54.5455
216	40.4167	41.1392	39.5973	36.7347	56.8465	47.8571	38.9764	66.75	61.7021	54.5455
217.333	40	41.1392	39.2617	36.7347	56.8465	47.8571	38.9764	66.75	61.2766	54.5455
218.667	40	40.5063	39.2617	36.7347	56.8465	47.5	38.9764	66.75	60.8511	54.5455
220	40	40.5063	38.9262	36.7347	56.8465	47.5	38.9764	66.75	60.8511	54.5455
221.333	39.5833	40.5063	38.9262	36.7347	56.8465	47.5	38.9764	66.75	60.8511	54.5455
222.667	39.5833	40.5063	38.9262	36.7347	56.8465	47.5	38.9764	66.75	60.8511	54.5455
224	39.5833	40.5063	38.9262	36.7347	56.8465	47.1429	38.9764	66.75	60.8511	54.5455
225.333	39.5833	40.5063	38.9262	36.7347	56.8465	47.1429	38.9764	66.75	60.8511	54.5455
226.667	39.5833	40.5063	38.9262	36.7347	56.8465	47.1429	38.5827	66.75	60.8511	54.5455
228	39.1667	40.5063	38.9262	36.7347	56.8465	47.1429	38.5827	66.75	60.4255	54.5455
229.333	39.1667	40.5063	38.9262	36.7347	56.8465	47.1429	38.5827	66.75	60.4255	54.5455
230.667	38.75	39.8734	38.9262	36.7347	56.8465	47.1429	38.5827	66.75	60.4255	54.5455
232	38.75	39.8734	38.5906	36.7347	56.8465	46.7857	38.5827	66.5	60.4255	54.5455
233.333	38.75	39.8734	37.9195	35.3742	56.8465	46.4286	38.189	66.5	60.4255	54.2088
234.667	38.75	39.8734	37.9195	35.3742	56.8465	46.4286	38.189	66.5	60.4255	54.2088
236	38.75	39.8734	37.5839	35.3742	56.8465	46.4286	37.7953	66.5	60.4255	54.2088
237.333	38.75	39.8734	37.5839	35.3742	56.8465	46.4286	37.7953	66.5	60.4255	54.2088
238.667	38.75	39.8734	37.5839	35.3742	56.8465	46.4286	37.7953	66.5	60.4255	54.2088
240	38.75	39.8734	37.5839	35.3742	56.8465	46.0714	37.7953	66.5	60.4255	54.2088
241.333	38.3333	39.8734	37.5839	35.3742	56.4315	46.0714	37.7953	66.5	60.4255	54.2088
242.667	38.3333	39.8734	37.5839	35.3742	56.4315	46.0714	37.7953	66.25	60.4255	54.2088
244	38.3333	39.8734	37.5839	35.3742	56.4315	46.0714	37.4016	66.25	60	54.2088
245.333	38.3333	39.8734	37.5839	35.3742	56.4315	46.0714	37.4016	66.25	60	54.2088
246.667	38.3333	39.8734	37.5839	35.3742	56.4315	46.0714	37.4016	66.25	60	54.2088
248	38.3333	39.8734	37.5839	35.3742	56.4315	46.0714	37.4016	66.25	60	54.2088
249.333	38.3333	39.8734	37.2483	34.0136	56.4315	46.0714	37.4016	66.25	60	54.2088
250.667	38.3333	39.8734	36.9128	34.0136	56.4315	46.0714	37.4016	66.25	60	54.2088
252	38.3333	39.8734	36.9128	34.0136	56.4315	46.0714	37.4016	66.25	60	54.2088
253.333	37.9167	39.8734	36.9128	34.0136	56.4315	46.0714	37.4016	66.25	60	54.2088
254.667	37.9167	39.8734	36.9128	34.0136	56.4315	46.0714	37.4016	66.25	60	54.2088
256	37.9167	39.8734	36.9128	34.0136	56.4315	46.0714	37.4016	66.25	60	54.2088
257.333	37.9167	39.8734	36.9128	34.0136	56.4315	46.0714	37.4016	66.25	59.5745	54.2088
258.667	37.9167	39.8734	36.5772	34.0136	56.4315	46.0714	37.4016	66.25	59.5745	54.2088
260	37.9167	39.8734	36.5772	34.0136	56.4315	46.0714	37.4016	66.25	59.5745	53.8721
261.333	37.5	39.8734	36.5772	34.0136	56.4315	46.0714	37.4016	66.25	59.5745	53.8721
262.667	37.5	39.8734	36.5772	34.0136	56.4315	46.0714	37.4016	66.25	59.5745	53.8721
264	37.5	39.8734	36.2416	34.0136	56.4315	46.0714	37.4016	66.25	59.5745	53.1987
265.333	37.5	39.8734	36.2416	34.0136	56.4315	46.0714	37.4016	66.25	59.5745	53.1987
266.667	37.0833	39.2405	35.906	34.0136	56.4315	46.0714	37.4016	66.25	59.1489	53.1987
268	37.0833	39.2405	35.906	34.0136	56.4315	46.0714	37.4016	66.25	59.1489	53.1987
269.333	37.0833	39.2405	35.906	34.0136	56.4315	46.0714	37.4016	66.25	59.1489	53.1987
270.667	37.0833	39.2405	35.906	34.0136	56.0166	46.0714	37.4016	66.25	59.1489	53.1987
272	36.6667	39.2405	35.906	34.0136	56.0166	46.0714	37.4016	66.25	59.1489	52.862
273.333	36.6667	39.2405	35.906	34.0136	55.6017	46.0714	37.4016	66.25	59.1489	52.862
274.667	36.6667	39.2405	35.906	34.0136	55.6017	46.0714	37.0079	66.25	59.1489	52.862
276	36.6667	39.2405	35.906	34.0136	55.6017	46.0714	37.0079	66.25	59.1489	52.862
277.333	36.6667	39.2405	35.906	34.0136	55.6017	46.0714	37.0079	66.25	59.1489	52.862
278.667	36.6667	39.2405	35.906	34.0136	55.6017	46.0714	37.0079	66.25	59.1489	52.862
280	36.6667	39.2405	35.906	34.0136	55.6017	46.0714	37.0079	66.25	59.1489	52.862
281.333	36.6667	39.2405	35.5705	34.0136	55.6017	46.0714	36.6142	66.25	58.7234	52.1885
282.667	36.25	39.2405	35.5705	34.0136	55.6017	46.0714	36.6142	66.25	58.7234	52.1885
284	36.25	39.2405	35.5705	34.0136	55.6017	46.0714	36.6142	66.25	58.7234	52.1885
285.333	36.25	39.2405	35.5705	34.0136	55.6017	46.0714	36.6142	66.25	58.7234	52.1885
286.667	36.25	39.2405	35.2349	34.0136	55.6017	46.0714	36.6142	66.25	58.7234	52.1885
288	36.25	39.2405	35.2349	34.0136	55.6017	46.0714	36.6142	66.25	58.7234	52.1885
289.333	36.25	39.2405	35.2349	34.0136	55.6017	46.0714	36.6142	66.25	58.7234	52.1885
290.667	36.25	38.6076	35.2349	34.0136	55.6017	46.0714	36.6142	66.25	58.7234	52.1885
292	36.25	38.6076	34.8993	33.3333	55.6017	46.0714	36.6142	66.25	58.7234	52.1885
293.333	36.25	38.6076	34.5638	33.3333	55.6017	46.0714	36.6142	66.25	58.7234	52.1885
294.667	36.25	38.6076	34.5638	33.3333	55.6017	45.7143	36.6142	66.25	58.7234	52.1885
296	36.25	38.6076	34.5638	33.3333	55.6017	45.7143	36.6142	66.25	58.7234	52.1885
297.333	36.25	38.6076	34.5638	33.3333	55.1867	45.7143	36.6142	66.25	58.7234	52.1885
298.667	36.25	38.6076	34.5638	33.3333	55.1867	45.7143	36.6142	66.25	58.7234	52.1885
300	36.25	37.9747	34.5638	33.3333	55.1867	45.3571	36.6142	66.25	58.7234	51.8518
301.333	36.25	37.9747	34.5638	33.3333	55.1867	45.3571	36.6142	66.25	58.7234	51.8518
302.667	36.25	37.9747	34.2282	33.3333	55.1867	45.3571	36.6142	66.25	58.2979	51.8518
304	36.25	37.9747	33.8926	33.3333	55.1867	45.3571	36.6142	66.25	58.2979	51.8518
305.333	36.25	37.9747	33.8926	33.3333	55.1867	45.3571	36.6142	66.25	58.2979	51.8518
306.667	35.8333	37.9747	33.8926	33.3333	55.1867	45.3571	36.2205	66.25	58.2979	51.8518
308	35.8333	37.9747	33.8926	33.3333	55.1867	45.3571	36.2205	66.25	58.2979	51.8518
309.333	35.8333	37.9747	33.8926	33.3333	55.1867	45.3571	36.2205	66.25	58.2979	51.8518
310.667	35.8333	37.9747	33.557	33.3333	55.1867	45.3571	36.2205	66.25	58.2979	51.8518
312	35.8333	37.9747	33.557	33.3333	55.1867	45.3571	36.2205	66.25	58.2979	51.8518
313.333	35.8333	37.9747	33.2215	33.3333	55.1867	45.3571	36.2205	66.25	58.2979	51.8518
314.667	35.8333	37.9747	33.2215	33.3333	55.1867	45.3571	36.2205	66	58.2979	51.8518
316	35.8333	37.9747	33.2215	33.3333	55.1867	45.3571	36.2205	66	58.2979	51.8518
317.333	35.8333	37.9747	33.2215	33.3333	55.1867	45.3571	36.2205	66	58.2979	51.8518
318.667	35.8333	37.9747	32.8859	33.3333	55.1867	45.3571	36.2205	66	58.2979	51.8518
320	35.8333	37.9747	32.8859	33.3333	55.1867	45.3571	36.2205	66	58.2979	51.8518
321.333	35.8333	37.9747	32.8859	33.3333	55.1867	45.3571	36.2205	66	58.2979	51.8518
322.667	35.8333	37.3418	32.8859	32.6531	55.1867	45	36.2205	66	58.2979	51.8518
324	35.8333	37.3418	32.5503	32.6531	55.1867	44.6429	36.2205	66	58.2979	51.8518
325.333	35.8333	37.3418	32.5503	32.6531	55.1867	44.6429	36.2205	66	58.2979	51.8518
326.667	35.8333	37.3418	32.5503	32.6531	55.1867	44.6429	36.2205	66	58.2979	51.8518
328	35.8333	37.3418	32.5503	32.6531	55.1867	44.6429	36.2205	66	58.2979	51.8518
329.333	35.8333	37.3418	32.5503	32.6531	55.1867	44.6429	35.8268	66	58.2979	51.8518
330.667	35.4167	37.3418	32.5503	32.6531	55.1867	44.6429	35.8268	66	58.2979	51.8518
332	35.4167	37.3418	32.5503	32.6531	55.1867	44.6429	35.8268	66	58.2979	51.8518
333.333	35.4167	37.3418	32.5503	32.6531	55.1867	44.2857	35.8268	66	58.2979	51.8518
334.667	35.4167	37.3418	32.2148	32.6531	55.1867	44.2857	35.8268	66	58.2979	51.8518
336	35.4167	37.3418	32.2148	32.6531	55.1867	44.2857	35.8268	66	58.2979	51.8518
337.333	35.4167	37.3418	32.2148	31.9728	55.1867	44.2857	35.8268	66	58.2979	51.8518
338.667	35.4167	37.3418	32.2148	31.9728	55.1867	44.2857	35.8268	66	58.2979	51.8518
340	35.4167	37.3418	32.2148	31.9728	55.1867	44.2857	35.8268	66	58.2979	51.8518
341.333	35.4167	37.3418	32.2148	31.9728	55.1867	44.2857	35.8268	66	58.2979	51.8518
342.667	35.4167	37.3418	32.2148	31.9728	55.1867	43.9286	35.8268	66	58.2979	51.8518
344	35.4167	37.3418	32.2148	31.9728	55.1867	43.9286	35.8268	66	58.2979	51.8518
345.333	35.4167	37.3418	32.2148	31.9728	55.1867	43.9286	35.8268	66	58.2979	51.8518
346.667	35.4167	37.3418	32.2148	31.2925	55.1867	43.9286	35.8268	65.75	58.2979	51.8518
348	35.4167	37.3418	32.2148	31.2925	55.1867	43.9286	35.8268	65.75	58.2979	51.8518
349.333	35.4167	37.3418	32.2148	31.2925	55.1867	43.9286	35.8268	65.75	58.2979	51.8518
350.667	35.4167	37.3418	32.2148	31.2925	55.1867	43.5714	35.8268	65.75	58.2979	51.5151
352	35.4167	37.3418	32.2148	31.2925	54.7718	43.5714	35.8268	65.75	58.2979	51.5151
353.333	35.4167	37.3418	32.2148	31.2925	54.7718	43.5714	35.8268	65.5	58.2979	51.5151
354.667	35	37.3418	32.2148	31.2925	54.7718	43.5714	35.8268	65.5	58.2979	51.5151
356	35	37.3418	32.2148	31.2925	54.7718	43.5714	35.8268	65.5	58.2979	51.5151
357.333	35	37.3418	32.2148	31.2925	54.7718	43.5714	35.0394	65.25	58.2979	51.5151
358.667	35	37.3418	32.2148	31.2925	54.7718	43.5714	35.0394	65.25	58.2979	51.5151
360	35	37.3418	32.2148	31.2925	54.3569	43.5714	35.0394	65.25	58.2979	51.5151
361.333	35	37.3418	32.2148	31.2925	54.3569	43.5714	35.0394	65.25	58.2979	51.5151
362.667	35	37.3418	32.2148	31.2925	54.3569	43.5714	35.0394	65.25	58.2979	51.5151
364	35	37.3418	32.2148	30.6122	54.3569	43.5714	35.0394	65.25	58.2979	51.5151
365.333	35	37.3418	32.2148	30.6122	54.3569	43.5714	35.0394	65.25	58.2979	51.5151
366.667	35	37.3418	32.2148	30.6122	54.3569	43.5714	35.0394	65	58.2979	51.5151
368	35	37.3418	32.2148	30.6122	54.3569	43.5714	35.0394	65	58.2979	51.5151
369.333	35	37.3418	32.2148	30.6122	54.3569	43.5714	35.0394	65	58.2979	51.5151
370.667	35	37.3418	32.2148	30.6122	54.3569	43.5714	35.0394	65	57.8723	51.5151
372	35	36.7089	31.8792	30.6122	54.3569	43.2143	35.0394	65	57.8723	51.1784
373.333	35	36.7089	31.8792	30.6122	54.3569	43.2143	35.0394	65	57.8723	51.1784
374.667	35	36.7089	31.8792	30.6122	54.3569	43.2143	35.0394	65	57.8723	51.1784
376	35	36.0759	31.8792	30.6122	54.3569	43.2143	35.0394	65	57.8723	51.1784
377.333	35	36.0759	31.8792	30.6122	54.3569	43.2143	35.0394	65	57.8723	51.1784
378.667	35	36.0759	31.8792	30.6122	54.3569	43.2143	35.0394	65	57.4468	51.1784
380	35	36.0759	31.8792	30.6122	53.9419	43.2143	35.0394	65	57.4468	51.1784
381.333	35	36.0759	31.5436	29.932	53.9419	43.2143	35.0394	65	57.4468	51.1784
382.667	35	36.0759	31.5436	29.932	53.9419	43.2143	35.0394	65	57.4468	51.1784
384	35	36.0759	31.5436	29.932	53.9419	43.2143	35.0394	65	57.0213	51.1784
385.333	35	36.0759	31.5436	29.932	53.9419	43.2143	34.6457	65	57.0213	51.1784
386.667	35	36.0759	31.5436	29.932	53.9419	43.2143	34.252	65	57.0213	51.1784
388	35	36.0759	31.5436	29.932	53.9419	43.2143	34.252	65	57.0213	51.1784
389.333	35	36.0759	31.2081	29.932	53.9419	43.2143	34.252	65	57.0213	51.1784
390.667	35	36.0759	31.2081	29.932	53.9419	43.2143	34.252	65	57.0213	51.1784
392	35	35.443	31.2081	29.932	53.9419	43.2143	34.252	65	57.0213	51.1784
393.333	35	35.443	31.2081	29.932	53.9419	43.2143	34.252	65	57.0213	51.1784
394.667	35	35.443	31.2081	29.932	53.9419	43.2143	34.252	65	57.0213	51.1784
396	35	35.443	31.2081	29.932	53.9419	43.2143	34.252	65	57.0213	51.1784
397.333	35	35.443	31.2081	29.932	53.9419	43.2143	34.252	65	57.0213	51.1784
398.667	35	35.443	31.2081	29.932	53.9419	43.2143	34.252	65	57.0213	51.1784
400	35	35.443	31.2081	29.932	53.9419	43.2143	34.252	65	57.0213	51.1784
401.333	35	35.443	31.2081	29.932	53.9419	43.2143	34.252	64.75	57.0213	51.1784
402.667	35	35.443	31.2081	29.932	53.9419	43.2143	34.252	64.75	57.0213	51.1784
404	34.5833	35.443	30.8725	29.932	53.9419	43.2143	34.252	64.75	57.0213	51.1784
405.333	34.5833	35.443	30.8725	29.932	53.9419	43.2143	34.252	64.75	57.0213	51.1784
406.667	34.5833	35.443	30.8725	29.932	53.9419	43.2143	34.252	64.75	57.0213	51.1784
408	34.5833	35.443	30.8725	29.932	53.9419	43.2143	34.252	64.75	57.0213	51.1784
409.333	34.5833	35.443	30.8725	29.932	53.9419	43.2143	34.252	64.75	57.0213	51.1784
410.667	34.5833	35.443	30.8725	29.932	53.9419	43.2143	34.252	64.75	57.0213	51.1784
412	34.5833	35.443	30.8725	29.932	53.9419	43.2143	34.252	64.75	57.0213	51.1784
413.333	34.5833	35.443	30.8725	29.932	53.9419	43.2143	33.8583	64.75	57.0213	51.1784
414.667	34.5833	34.8101	30.5369	29.932	53.9419	43.2143	33.8583	64.75	57.0213	51.1784
416	34.1667	34.8101	30.5369	29.932	53.9419	43.2143	33.8583	64.75	57.0213	51.1784
417.333	34.1667	34.8101	30.5369	29.932	53.9419	43.2143	33.8583	64.75	57.0213	51.1784
418.667	34.1667	34.8101	30.5369	29.932	53.9419	43.2143	33.8583	64.5	57.0213	51.1784
420	34.1667	34.8101	30.5369	29.2517	53.9419	43.2143	33.8583	64.5	57.0213	51.1784
421.333	34.1667	34.8101	30.5369	29.2517	53.9419	43.2143	33.8583	64.5	57.0213	51.1784
422.667	34.1667	34.8101	30.5369	29.2517	53.9419	43.2143	33.8583	64.5	57.0213	51.1784
424	33.75	34.8101	30.5369	29.2517	53.9419	43.2143	33.8583	64.5	57.0213	51.1784
425.333	33.75	34.8101	30.5369	29.2517	53.9419	43.2143	33.8583	64.5	57.0213	51.1784
426.667	33.75	34.8101	30.5369	29.2517	53.9419	43.2143	33.8583	64.5	57.0213	51.1784
428	33.75	34.8101	30.2013	28.5714	53.9419	43.2143	33.8583	64.5	57.0213	51.1784
429.333	33.75	34.8101	30.2013	28.5714	53.9419	43.2143	33.8583	64.5	57.0213	51.1784
430.667	33.75	34.8101	30.2013	28.5714	53.9419	43.2143	33.8583	64.5	57.0213	51.1784
432	33.75	34.8101	30.2013	28.5714	53.9419	43.2143	33.8583	64.5	57.0213	51.1784
433.333	33.3333	34.8101	29.8658	28.5714	53.9419	43.2143	33.8583	64.5	57.0213	51.1784
434.667	33.3333	34.8101	29.8658	28.5714	53.9419	43.2143	33.8583	64.5	57.0213	51.1784
436	33.3333	34.8101	29.8658	28.5714	53.9419	43.2143	33.4646	64.5	57.0213	51.1784
437.333	33.3333	34.8101	29.5302	28.5714	53.9419	43.2143	33.4646	64.5	57.0213	51.1784
438.667	33.3333	34.8101	29.5302	28.5714	53.9419	43.2143	33.0709	64.5	57.0213	51.1784
440	33.3333	34.8101	29.5302	28.5714	53.9419	43.2143	33.0709	64.5	57.0213	51.1784
441.333	33.3333	34.8101	29.5302	28.5714	53.9419	43.2143	33.0709	64.5	57.0213	51.1784
442.667	33.3333	34.8101	29.5302	28.5714	53.9419	43.2143	33.0709	64.5	57.0213	51.1784
444	33.3333	34.8101	29.5302	28.5714	53.9419	43.2143	33.0709	64.5	57.0213	51.1784
445.333	32.9167	34.8101	29.1946	28.5714	53.9419	43.2143	33.0709	64.5	57.0213	51.1784
446.667	32.9167	34.8101	29.1946	28.5714	53.9419	43.2143	33.0709	64.5	57.0213	51.1784
448	32.9167	34.8101	29.1946	28.5714	53.9419	43.2143	33.0709	64.5	57.0213	51.1784
449.333	32.9167	34.8101	29.1946	28.5714	53.527	43.2143	33.0709	64.5	57.0213	51.1784
450.667	32.5	34.8101	29.1946	28.5714	53.527	43.2143	33.0709	64.5	57.0213	51.1784
452	32.5	34.8101	29.1946	28.5714	53.527	43.2143	33.0709	64.5	57.0213	51.1784
453.333	32.5	34.8101	29.1946	28.5714	53.527	43.2143	33.0709	64.5	57.0213	51.1784
454.667	32.5	34.8101	29.1946	28.5714	53.527	43.2143	33.0709	64.5	57.0213	51.1784
456	32.5	34.8101	29.1946	28.5714	53.527	43.2143	33.0709	64.5	57.0213	51.1784
457.333	32.5	34.8101	29.1946	28.5714	53.527	43.2143	33.0709	64.5	57.0213	51.1784
458.667	32.5	34.8101	29.1946	28.5714	53.527	43.2143	33.0709	64.5	57.0213	51.1784
460	32.5	34.8101	29.1946	28.5714	53.527	43.2143	33.0709	64.5	57.0213	51.1784
461.333	32.5	34.8101	29.1946	28.5714	53.527	43.2143	33.0709	64.5	57.0213	51.1784
462.667	32.5	34.8101	29.1946	28.5714	53.527	43.2143	33.0709	64.5	57.0213	51.1784
464	32.5	34.8101	29.1946	28.5714	53.527	43.2143	33.0709	64.25	57.0213	51.1784
465.333	32.5	34.8101	29.1946	28.5714	53.527	43.2143	33.0709	64.25	57.0213	51.1784
466.667	32.5	34.8101	28.8591	28.5714	53.527	43.2143	33.0709	64.25	57.0213	51.1784
468	32.5	34.8101	28.8591	28.5714	53.527	43.2143	33.0709	64.25	57.0213	51.1784
469.333	32.5	34.8101	28.5235	28.5714	53.527	43.2143	33.0709	64.25	57.0213	51.1784
470.667	32.5	34.8101	28.5235	28.5714	53.527	43.2143	33.0709	64.25	57.0213	51.1784
472	32.5	34.8101	28.5235	28.5714	53.527	43.2143	33.0709	64.25	57.0213	51.1784
473.333	32.5	34.8101	28.5235	28.5714	53.527	43.2143	33.0709	64.25	57.0213	51.1784
474.667	32.5	34.8101	28.5235	28.5714	53.527	43.2143	33.0709	64.25	57.0213	51.1784
476	32.5	34.8101	28.5235	28.5714	53.527	43.2143	33.0709	64.25	57.0213	51.1784
477.333	32.5	34.8101	28.5235	28.5714	53.527	43.2143	33.0709	64.25	57.0213	51.1784
478.667	32.5	34.8101	28.5235	28.5714	53.527	43.2143	33.0709	64.25	57.0213	51.1784
480	32.5	34.8101	28.5235	28.5714	53.527	43.2143	33.0709	64.25	57.0213	51.1784
481.333	32.5	34.8101	28.5235	28.5714	53.527	42.8571	33.0709	64.25	57.0213	51.1784
482.667	32.5	34.8101	28.5235	28.5714	53.527	42.8571	33.0709	64.25	57.0213	51.1784
484	32.5	34.8101	28.5235	28.5714	53.527	42.8571	33.0709	64.25	57.0213	51.1784
485.333	32.5	34.8101	28.5235	28.5714	53.527	42.8571	33.0709	64.25	57.0213	51.1784
486.667	32.5	34.8101	28.5235	28.5714	53.527	42.8571	33.0709	64.25	57.0213	51.1784
488	32.5	34.8101	28.5235	28.5714	53.527	42.5	33.0709	64.25	57.0213	51.1784
489.333	32.5	34.8101	28.5235	28.5714	53.527	42.5	33.0709	64.25	57.0213	51.1784
490.667	32.5	34.8101	28.5235	28.5714	53.112	42.5	33.0709	64.25	57.0213	51.1784
492	32.5	34.8101	28.5235	28.5714	53.112	42.5	33.0709	64.25	57.0213	51.1784
493.333	32.5	34.8101	28.5235	28.5714	53.112	42.5	33.0709	64.25	57.0213	51.1784
494.667	32.5	34.8101	28.5235	28.5714	53.112	42.5	33.0709	64.25	57.0213	51.1784
496	32.5	34.8101	28.5235	28.5714	53.112	42.5	33.0709	64.25	57.0213	51.1784
497.333	32.5	34.8101	28.1879	28.5714	53.112	42.5	33.0709	64.25	57.0213	51.1784
498.667	32.5	34.8101	28.1879	28.5714	53.112	42.5	33.0709	64.25	57.0213	51.1784
500	32.5	34.8101	28.1879	28.5714	53.112	42.5	33.0709	64	57.0213	50.8417
501.333	32.5	34.8101	28.1879	28.5714	53.112	42.5	33.0709	64	57.0213	50.8417
502.667	32.5	34.8101	28.1879	28.5714	53.112	42.5	33.0709	64	56.5957	50.8417
504	32.5	34.8101	28.1879	28.5714	53.112	42.5	33.0709	64	56.5957	50.8417
505.333	32.5	34.8101	28.1879	28.5714	53.112	42.5	33.0709	64	56.5957	50.8417
506.667	32.5	34.8101	28.1879	28.5714	53.112	42.5	33.0709	64	56.5957	50.8417
508	32.5	34.1772	28.1879	28.5714	53.112	42.5	33.0709	64	56.5957	50.8417
509.333	32.5	34.1772	28.1879	28.5714	53.112	42.5	33.0709	64	56.5957	50.8417
510.667	32.5	33.5443	28.1879	28.5714	53.112	42.5	33.0709	64	56.5957	50.8417
512	32.5	33.5443	28.1879	28.5714	53.112	42.5	33.0709	64	56.5957	50.8417
513.333	32.5	33.5443	28.1879	28.5714	53.112	42.5	33.0709	64	56.5957	50.8417
514.667	32.5	33.5443	28.1879	28.5714	53.112	42.5	33.0709	64	56.5957	50.8417
516	32.5	33.5443	28.1879	28.5714	53.112	42.5	33.0709	64	56.5957	50.8417
517.333	32.5	33.5443	28.1879	28.5714	53.112	42.5	33.0709	64	56.5957	50.8417
518.667	32.5	33.5443	27.5168	28.5714	53.112	42.5	33.0709	64	56.5957	50.8417
520	32.5	33.5443	27.5168	28.5714	53.112	42.5	33.0709	64	56.5957	50.8417
521.333	32.5	33.5443	27.5168	28.5714	53.112	42.5	33.0709	64	56.5957	50.8417
522.667	32.0833	33.5443	27.5168	28.5714	53.112	42.5	33.0709	64	56.5957	50.8417
524	32.0833	33.5443	27.5168	28.5714	53.112	42.5	33.0709	64	56.5957	50.8417
525.333	32.0833	33.5443	27.5168	28.5714	53.112	42.5	33.0709	64	56.5957	50.8417
526.667	32.0833	33.5443	27.5168	28.5714	53.112	42.5	33.0709	64	56.1702	50.8417
528	32.0833	33.5443	27.5168	28.5714	53.112	42.5	33.0709	64	56.1702	50.8417
529.333	32.0833	33.5443	27.5168	28.5714	53.112	42.5	33.0709	64	56.1702	50.8417
530.667	32.0833	33.5443	27.5168	28.5714	53.112	42.5	33.0709	64	56.1702	50.8417
532	32.0833	33.5443	27.5168	28.5714	53.112	42.5	33.0709	64	56.1702	50.8417
533.333	32.0833	33.5443	27.5168	28.5714	53.112	42.5	33.0709	64	56.1702	50.8417
534.667	32.0833	33.5443	27.5168	28.5714	53.112	42.5	33.0709	64	56.1702	50.8417
536	32.0833	33.5443	27.5168	28.5714	53.112	42.5	33.0709	64	56.1702	50.8417
537.333	31.6667	33.5443	27.5168	28.5714	53.112	42.5	33.0709	64	56.1702	50.8417
538.667	31.6667	33.5443	27.5168	28.5714	53.112	42.5	33.0709	64	56.1702	50.8417
540	31.6667	33.5443	27.5168	28.5714	53.112	42.5	33.0709	64	56.1702	50.505
541.333	31.6667	33.5443	27.5168	28.5714	53.112	42.5	33.0709	63.75	56.1702	50.505
542.667	31.6667	33.5443	27.5168	28.5714	53.112	42.5	33.0709	63.75	56.1702	50.505
544	31.6667	33.5443	27.5168	28.5714	53.112	42.5	33.0709	63.75	56.1702	50.505
545.333	31.6667	33.5443	27.5168	28.5714	53.112	42.1429	33.0709	63.75	56.1702	50.505
546.667	31.6667	33.5443	27.5168	28.5714	53.112	42.1429	33.0709	63.75	56.1702	50.505
548	31.6667	33.5443	27.5168	28.5714	53.112	42.1429	33.0709	63.75	56.1702	50.505
549.333	31.6667	33.5443	27.5168	28.5714	53.112	42.1429	33.0709	63.75	56.1702	50.505
550.667	31.6667	33.5443	27.5168	28.5714	53.112	42.1429	33.0709	63.5	56.1702	50.505
552	31.6667	33.5443	27.5168	28.5714	53.112	42.1429	33.0709	63.5	56.1702	50.505
553.333	31.6667	33.5443	27.5168	28.5714	53.112	42.1429	33.0709	63.5	56.1702	50.505
554.667	31.6667	33.5443	27.5168	28.5714	53.112	42.1429	33.0709	63.5	56.1702	50.505
556	31.6667	33.5443	27.5168	28.5714	53.112	42.1429	33.0709	63.5	56.1702	50.505
557.333	31.6667	33.5443	27.5168	28.5714	53.112	42.1429	33.0709	63.5	56.1702	50.505
558.667	31.6667	33.5443	27.5168	28.5714	53.112	42.1429	33.0709	63.5	56.1702	50.505
560	31.6667	33.5443	27.5168	28.5714	53.112	42.1429	33.0709	63.5	56.1702	50.505
561.333	31.6667	33.5443	27.5168	28.5714	53.112	42.1429	33.0709	63.5	56.1702	50.505
562.667	31.6667	33.5443	27.5168	27.8912	53.112	42.1429	33.0709	63.5	56.1702	50.505
564	31.6667	33.5443	27.5168	27.8912	53.112	42.1429	33.0709	63.5	56.1702	50.505
565.333	31.6667	33.5443	27.5168	27.8912	53.112	42.1429	33.0709	63.5	56.1702	50.505
566.667	31.6667	33.5443	27.5168	27.8912	53.112	42.1429	33.0709	63.5	56.1702	50.505
568	31.6667	33.5443	27.5168	27.8912	53.112	42.1429	33.0709	63.5	56.1702	50.505
569.333	31.6667	33.5443	27.1812	27.8912	53.112	42.1429	33.0709	63.5	56.1702	50.505
570.667	31.6667	33.5443	26.8456	27.8912	53.112	42.1429	33.0709	63.5	56.1702	50.505
572	31.6667	33.5443	26.8456	27.8912	53.112	42.1429	33.0709	63.5	56.1702	50.505
573.333	31.6667	33.5443	26.8456	27.8912	53.112	42.1429	33.0709	63.5	56.1702	50.505
574.667	31.6667	33.5443	26.8456	27.8912	53.112	42.1429	33.0709	63.5	56.1702	50.505
576	31.6667	33.5443	26.8456	27.8912	53.112	42.1429	33.0709	63.5	56.1702	50.505
577.333	31.25	33.5443	26.8456	27.8912	53.112	42.1429	33.0709	63.5	56.1702	50.505
578.667	30.8333	33.5443	26.8456	27.8912	53.112	41.7857	33.0709	63.5	56.1702	50.505
580	30.8333	33.5443	26.8456	27.8912	53.112	41.7857	33.0709	63.5	56.1702	50.505
581.333	30.8333	33.5443	26.8456	27.8912	53.112	41.7857	33.0709	63.5	56.1702	50.505
582.667	30.8333	33.5443	26.8456	27.8912	53.112	41.7857	33.0709	63.5	56.1702	50.505
584	30.8333	33.5443	26.8456	27.8912	53.112	41.7857	33.0709	63.5	56.1702	50.505
585.333	30.8333	33.5443	26.8456	27.8912	53.112	41.7857	33.0709	63.25	56.1702	50.505
586.667	30.8333	33.5443	26.8456	27.8912	53.112	41.7857	33.0709	63.25	56.1702	50.505
588	30.8333	33.5443	26.8456	27.8912	53.112	41.7857	33.0709	63.25	56.1702	50.505
589.333	30.8333	33.5443	26.8456	27.8912	53.112	41.7857	33.0709	63.25	56.1702	50.505
590.667	30.8333	33.5443	26.8456	27.8912	53.112	41.7857	33.0709	63.25	56.1702	50.505
592	30.8333	33.5443	26.8456	27.8912	53.112	41.7857	33.0709	63.25	56.1702	50.505
593.333	30.8333	33.5443	26.8456	27.8912	53.112	41.7857	33.0709	63.25	56.1702	50.505
594.667	30.8333	33.5443	26.8456	27.8912	53.112	41.7857	33.0709	63.25	56.1702	50.505
596	30.8333	33.5443	26.8456	27.8912	53.112	41.7857	33.0709	63.25	56.1702	50.505
597.333	30.8333	33.5443	26.8456	27.8912	53.112	41.7857	33.0709	63.25	56.1702	50.505
598.667	30.8333	33.5443	26.8456	27.8912	53.112	41.7857	33.0709	63.25	56.1702	50.505
600	30.8333	33.5443	26.8456	27.8912	53.112	41.7857	33.0709	63.25	56.1702	50.1683
601.333	30.8333	33.5443	26.8456	27.8912	53.112	41.7857	33.0709	63.25	56.1702	50.1683
602.667	30.8333	33.5443	26.8456	27.8912	53.112	41.7857	33.0709	63.25	56.1702	50.1683
604	30.8333	33.5443	26.8456	27.8912	53.112	41.7857	33.0709	63.25	56.1702	50.1683
605.333	30.8333	33.5443	26.8456	27.8912	53.112	41.7857	33.0709	63.25	56.1702	50.1683
606.667	30.8333	33.5443	26.8456	27.8912	53.112	41.7857	33.0709	63.25	56.1702	50.1683
608	30.8333	33.5443	26.8456	27.8912	53.112	41.7857	33.0709	63.25	56.1702	50.1683
609.333	30.8333	33.5443	26.8456	27.8912	53.112	41.7857	33.0709	63.25	56.1702	50.1683
610.667	30.8333	33.5443	26.8456	27.8912	53.112	41.7857	33.0709	63.25	56.1702	50.1683
612	30.8333	33.5443	26.8456	27.8912	53.112	41.7857	33.0709	63.25	56.1702	49.8317
613.333	30.8333	33.5443	26.8456	27.8912	53.112	41.7857	33.0709	63.25	56.1702	49.8317
614.667	30.8333	33.5443	26.8456	27.8912	53.112	41.7857	33.0709	63.25	56.1702	49.8317
616	30.8333	33.5443	26.8456	27.8912	53.112	41.7857	33.0709	63.25	56.1702	49.8317
617.333	30.8333	33.5443	26.8456	27.8912	53.112	41.7857	33.0709	63.25	56.1702	49.8317
618.667	30.8333	33.5443	26.8456	27.8912	53.112	41.7857	33.0709	63.25	56.1702	49.8317
620	30.8333	33.5443	26.8456	27.8912	53.112	41.7857	33.0709	63.25	56.1702	49.8317
621.333	30.8333	33.5443	26.8456	27.8912	53.112	41.7857	33.0709	63.25	56.1702	49.8317
622.667	30.8333	33.5443	26.8456	27.8912	53.112	41.7857	33.0709	63.25	56.1702	49.8317
624	30.8333	33.5443	26.8456	27.8912	53.112	41.7857	33.0709	63.25	56.1702	49.8317
625.333	30.8333	33.5443	26.8456	27.8912	53.112	41.7857	33.0709	63.25	56.1702	49.8317
626.667	30.8333	33.5443	26.8456	27.8912	53.112	41.7857	33.0709	63.25	56.1702	49.8317
628	30.8333	33.5443	26.8456	27.8912	53.112	41.7857	33.0709	63.25	56.1702	49.8317
629.333	30.8333	33.5443	26.8456	27.8912	53.112	41.7857	33.0709	63.25	56.1702	49.8317
630.667	30.8333	33.5443	26.8456	27.8912	53.112	41.7857	33.0709	63.25	56.1702	49.8317
632	30.8333	33.5443	26.8456	27.8912	53.112	41.7857	33.0709	63.25	56.1702	49.8317
633.333	30.8333	33.5443	26.8456	27.8912	53.112	41.7857	33.0709	63.25	56.1702	49.8317
634.667	30.8333	33.5443	26.8456	27.8912	53.112	41.7857	33.0709	63.25	56.1702	49.8317
636	30.8333	33.5443	26.8456	27.8912	53.112	41.7857	33.0709	63.25	56.1702	49.8317
637.333	30.8333	33.5443	26.8456	27.8912	53.112	41.7857	33.0709	63.25	56.1702	49.8317
638.667	30.8333	33.5443	26.8456	27.8912	53.112	41.7857	33.0709	63.25	56.1702	49.8317
640	30.8333	32.9114	26.8456	27.8912	53.112	41.7857	33.0709	63.25	56.1702	49.8317
641.333	30.8333	32.9114	26.8456	27.8912	53.112	41.7857	32.6772	63.25	56.1702	49.8317
642.667	30.8333	32.9114	26.8456	27.8912	53.112	41.7857	32.6772	63.25	55.7447	49.8317
644	30.8333	32.9114	26.8456	27.8912	53.112	41.7857	32.6772	63.25	55.7447	49.8317
645.333	30.8333	32.9114	26.8456	27.8912	53.112	41.7857	32.6772	63.25	55.7447	49.8317
646.667	30.8333	32.9114	26.8456	27.8912	53.112	41.7857	32.6772	63.25	55.7447	49.8317
648	30.8333	32.9114	26.8456	27.8912	53.112	41.7857	32.6772	63.25	55.7447	49.8317
649.333	30.8333	32.9114	26.8456	27.8912	53.112	41.7857	32.6772	63.25	55.7447	49.8317
650.667	30.8333	32.9114	26.8456	27.8912	53.112	41.7857	32.6772	63.25	55.7447	49.8317
652	30.8333	32.9114	26.8456	27.2109	53.112	41.7857	32.6772	63.25	55.7447	49.8317
653.333	30.4167	32.9114	26.8456	27.2109	53.112	41.7857	32.6772	63.25	55.7447	49.8317
654.667	30.4167	32.2785	26.8456	27.2109	53.112	41.7857	32.6772	63.25	55.7447	49.8317
656	30.4167	32.2785	26.8456	27.2109	53.112	41.7857	32.6772	63.25	55.7447	49.8317
657.333	30.4167	32.2785	26.8456	27.2109	53.112	41.7857	32.6772	63.25	55.7447	49.8317
658.667	30.4167	32.2785	26.8456	27.2109	53.112	41.7857	32.6772	63.25	55.7447	49.8317
660	30.4167	32.2785	26.8456	27.2109	53.112	41.7857	32.6772	63.25	55.7447	49.8317
661.333	30.4167	32.2785	26.8456	27.2109	53.112	41.7857	32.6772	63.25	55.7447	49.8317
662.667	30.4167	32.2785	26.8456	27.2109	53.112	41.7857	32.6772	63.25	55.7447	49.8317
664	30.4167	32.2785	26.8456	27.2109	53.112	41.7857	32.6772	63.25	55.7447	49.8317
665.333	30.4167	32.2785	26.8456	27.2109	53.112	41.7857	32.6772	63.25	55.3192	49.8317
666.667	30.4167	31.6456	26.8456	27.2109	53.112	41.7857	32.6772	63.25	55.3192	49.8317
668	30.4167	31.6456	26.8456	27.2109	53.112	41.7857	32.6772	63.25	55.3192	49.8317
669.333	30.4167	31.6456	26.8456	27.2109	53.112	41.7857	32.6772	63.25	55.3192	49.8317
670.667	30.4167	31.6456	26.8456	27.2109	53.112	41.7857	32.6772	63.25	55.3192	49.8317
672	30.4167	31.6456	26.8456	27.2109	53.112	41.7857	32.6772	63.25	55.3192	49.8317
673.333	30.4167	31.6456	26.8456	27.2109	53.112	41.7857	32.6772	63.25	55.3192	49.8317
674.667	30.4167	31.6456	26.8456	27.2109	53.112	41.7857	32.6772	63.25	55.3192	49.8317
676	30.4167	31.6456	26.8456	27.2109	53.112	41.7857	32.6772	63.25	55.3192	49.8317
677.333	30.4167	31.6456	26.8456	27.2109	53.112	41.7857	32.6772	63.25	55.3192	49.8317
678.667	30.4167	31.6456	26.8456	27.2109	53.112	41.7857	32.6772	63.25	55.3192	49.8317
680	30.4167	31.6456	26.8456	27.2109	53.112	41.7857	32.6772	63.25	55.3192	49.8317
681.333	30.4167	31.6456	26.8456	27.2109	53.112	41.7857	32.6772	63.25	55.3192	49.8317
682.667	30.4167	31.6456	26.8456	27.2109	53.112	41.7857	32.6772	63.25	55.3192	49.8317
684	30.4167	31.6456	26.8456	27.2109	53.112	41.7857	32.6772	63.25	55.3192	49.8317
685.333	30.4167	31.6456	26.5101	27.2109	53.112	41.7857	32.6772	63.25	55.3192	49.8317
686.667	30.4167	31.6456	26.5101	27.2109	53.112	41.7857	32.6772	63.25	55.3192	49.8317
688	30.4167	31.6456	26.5101	27.2109	53.112	41.7857	32.6772	63.25	55.3192	49.8317
689.333	30.4167	31.6456	26.1745	27.2109	53.112	41.7857	32.6772	63.25	55.3192	49.8317
690.667	30.4167	31.6456	26.1745	27.2109	53.112	41.7857	32.6772	63.25	55.3192	49.8317
692	30.4167	31.6456	26.1745	27.2109	53.112	41.7857	32.6772	63.25	55.3192	49.8317
693.333	30.4167	31.6456	26.1745	27.2109	53.112	41.7857	32.6772	63.25	55.3192	49.8317
694.667	30.4167	31.6456	26.1745	27.2109	53.112	41.7857	32.6772	63.25	55.3192	49.8317
696	30.4167	31.6456	26.1745	27.2109	53.112	41.7857	32.6772	63.25	55.3192	49.8317
697.333	30.4167	31.6456	26.1745	27.2109	53.112	41.7857	32.6772	63.25	55.3192	49.8317
698.667	30.4167	31.6456	26.1745	27.2109	53.112	41.7857	32.6772	63.25	55.3192	49.8317
700	30.4167	31.6456	26.1745	27.2109	53.112	41.7857	32.6772	63.25	55.3192	49.8317
701.333	30.4167	31.6456	26.1745	27.2109	53.112	41.7857	32.6772	63.25	55.3192	49.8317
702.667	30.4167	31.6456	26.1745	27.2109	53.112	41.7857	32.6772	63.25	55.3192	49.8317
704	30.4167	31.6456	26.1745	27.2109	53.112	41.7857	32.6772	63.25	55.3192	49.8317
705.333	30.4167	31.6456	26.1745	27.2109	53.112	41.7857	32.6772	63.25	55.3192	49.8317
706.667	30.4167	31.6456	26.1745	27.2109	53.112	41.7857	32.6772	63.25	55.3192	49.8317
708	30.4167	31.6456	26.1745	27.2109	53.112	41.7857	32.6772	63.25	55.3192	49.8317
709.333	30.4167	31.6456	26.1745	27.2109	53.112	41.7857	32.6772	63.25	55.3192	49.8317
710.667	30.4167	31.6456	26.1745	27.2109	53.112	41.7857	32.6772	63.25	55.3192	49.8317
712	30.4167	31.6456	26.1745	27.2109	53.112	41.7857	32.6772	63.25	55.3192	49.8317
713.333	30.4167	31.6456	26.1745	27.2109	53.112	41.7857	32.6772	63.25	55.3192	49.8317
714.667	30.4167	31.6456	26.1745	27.2109	53.112	41.7857	32.6772	63.25	55.3192	49.8317
716	30.4167	31.6456	26.1745	27.2109	53.112	41.7857	32.2835	63.25	55.3192	49.8317
717.333	30.4167	31.6456	26.1745	27.2109	53.112	41.7857	31.8898	63.25	55.3192	49.8317
718.667	30.4167	31.6456	26.1745	27.2109	53.112	41.7857	31.8898	63.25	55.3192	49.8317
720	30.4167	31.6456	26.1745	27.2109	53.112	41.7857	31.8898	63.25	55.3192	49.8317
721.333	30.4167	31.6456	26.1745	27.2109	53.112	41.7857	31.8898	63.25	55.3192	49.8317
722.667	30.4167	31.6456	26.1745	27.2109	53.112	41.7857	31.8898	63.25	55.3192	49.8317
724	30.4167	31.6456	26.1745	27.2109	53.112	41.7857	31.8898	63.25	55.3192	49.8317
725.333	30.4167	31.6456	26.1745	27.2109	53.112	41.7857	31.8898	63.25	55.3192	49.8317
726.667	30.4167	31.6456	26.1745	27.2109	53.112	41.7857	31.8898	63.25	55.3192	49.8317
728	30.4167	31.6456	26.1745	27.2109	53.112	41.7857	31.8898	63.25	55.3192	49.8317
729.333	30.4167	31.6456	26.1745	27.2109	53.112	41.7857	31.8898	63.25	55.3192	49.8317
730.667	30.4167	31.6456	26.1745	27.2109	53.112	41.7857	31.8898	63.25	55.3192	49.8317
732	30.4167	31.6456	26.1745	27.2109	53.112	41.7857	31.8898	63.25	55.3192	49.8317
733.333	30.4167	31.6456	26.1745	27.2109	53.112	41.7857	31.8898	63.25	55.3192	49.8317
734.667	30.4167	31.6456	26.1745	27.2109	53.112	41.7857	31.8898	63.25	55.3192	49.8317
736	30.4167	31.6456	25.8389	27.2109	53.112	41.7857	31.8898	63.25	55.3192	49.8317
737.333	30.4167	31.6456	25.8389	27.2109	53.112	41.4286	31.8898	63.25	55.3192	49.8317
738.667	30.4167	31.6456	25.8389	27.2109	53.112	41.4286	31.4961	63.25	55.3192	49.8317
740	30.4167	31.6456	25.8389	27.2109	53.112	41.4286	31.4961	63.25	55.3192	49.8317
741.333	30.4167	31.6456	25.8389	27.2109	53.112	41.4286	31.4961	63.25	55.3192	49.8317
742.667	30.4167	31.6456	25.8389	27.2109	53.112	41.4286	31.4961	63.25	55.3192	49.8317
744	30.4167	31.6456	25.8389	27.2109	53.112	41.0714	31.4961	63.25	55.3192	49.8317
745.333	30.4167	31.6456	25.8389	27.2109	53.112	41.0714	31.4961	63.25	55.3192	49.8317
746.667	30.4167	31.6456	25.8389	27.2109	53.112	41.0714	31.4961	63.25	55.3192	49.8317
748	30.4167	31.6456	25.8389	27.2109	53.112	41.0714	31.4961	63.25	55.3192	49.8317
749.333	30.4167	31.6456	25.8389	27.2109	53.112	41.0714	31.4961	63.25	55.3192	49.8317
750.667	30.4167	31.6456	25.8389	27.2109	53.112	41.0714	31.4961	63.25	55.3192	49.8317
752	30.4167	31.6456	25.8389	27.2109	53.112	41.0714	31.4961	63.25	55.3192	49.8317
753.333	30.4167	31.6456	25.8389	27.2109	53.112	41.0714	31.4961	63.25	55.3192	49.8317
754.667	30.4167	31.6456	25.8389	27.2109	53.112	41.0714	31.4961	63.25	55.3192	49.8317
756	30.4167	31.6456	25.8389	27.2109	53.112	41.0714	31.4961	63.25	55.3192	49.8317
757.333	30.4167	31.6456	25.8389	27.2109	53.112	41.0714	31.4961	63.25	55.3192	49.8317
758.667	30.4167	31.6456	25.8389	27.2109	53.112	41.0714	31.4961	63.25	55.3192	49.8317
760	30.4167	31.6456	25.8389	27.2109	53.112	41.0714	31.4961	63.25	55.3192	49.8317
761.333	30.4167	31.6456	25.8389	27.2109	53.112	41.0714	31.4961	63.25	55.3192	49.8317
762.667	30.4167	31.6456	25.8389	27.2109	53.112	41.0714	31.4961	63.25	55.3192	49.8317
764	30.4167	31.6456	25.8389	27.2109	53.112	41.0714	31.4961	63.25	55.3192	49.8317
765.333	30.4167	31.6456	25.8389	27.2109	53.112	41.0714	31.4961	63.25	55.3192	49.8317
766.667	30.4167	31.6456	25.8389	27.2109	52.6971	41.0714	31.4961	63.25	55.3192	49.8317
768	30.4167	31.6456	25.8389	27.2109	52.6971	41.0714	31.4961	63.25	55.3192	49.8317
769.333	30.4167	31.6456	25.8389	27.2109	52.6971	41.0714	31.4961	63.25	55.3192	49.8317
770.667	30.4167	31.6456	25.8389	27.2109	52.6971	41.0714	31.4961	63.25	55.3192	49.8317
772	30.4167	31.6456	25.8389	27.2109	52.6971	41.0714	31.4961	63.25	55.3192	49.8317
773.333	30.4167	31.6456	25.8389	27.2109	52.6971	41.0714	31.4961	63.25	55.3192	49.8317
774.667	30.4167	31.6456	25.8389	27.2109	52.6971	41.0714	31.4961	63.25	55.3192	49.8317
776	30.4167	31.6456	25.8389	27.2109	52.6971	41.0714	31.4961	63.25	55.3192	49.8317
777.333	30.4167	31.6456	25.8389	27.2109	52.6971	41.0714	31.4961	63.25	55.3192	49.8317
778.667	30.4167	31.0127	25.8389	27.2109	52.6971	41.0714	31.4961	63.25	54.8936	49.8317
780	30.4167	31.0127	25.8389	27.2109	52.6971	41.0714	31.4961	63.25	54.4681	49.8317
781.333	30.4167	31.0127	25.8389	27.2109	52.6971	41.0714	31.4961	63.25	54.4681	49.8317
782.667	30.4167	31.0127	25.8389	27.2109	52.6971	41.0714	31.4961	63.25	54.4681	49.8317
784	30.4167	30.3798	25.8389	27.2109	52.6971	41.0714	31.4961	63.25	54.4681	49.8317
785.333	30.4167	30.3798	25.8389	27.2109	52.6971	41.0714	31.4961	63.25	54.4681	49.8317
786.667	30.4167	30.3798	25.8389	27.2109	52.6971	41.0714	31.4961	63.25	54.4681	49.8317
788	30.4167	30.3798	25.8389	27.2109	52.6971	41.0714	31.4961	63.25	54.4681	49.495
789.333	30.4167	30.3798	25.8389	27.2109	52.6971	41.0714	31.4961	63.25	54.4681	49.495
790.667	30.4167	30.3798	25.8389	27.2109	52.6971	41.0714	31.4961	63.25	54.4681	49.495
792	30.4167	30.3798	25.8389	27.2109	52.6971	41.0714	31.4961	63.25	54.4681	49.495
793.333	30.4167	30.3798	25.8389	27.2109	52.6971	41.0714	31.4961	63.25	54.4681	49.495
794.667	30.4167	30.3798	25.8389	27.2109	52.6971	41.0714	31.4961	63.25	54.4681	49.495
796	30.4167	30.3798	25.8389	27.2109	52.6971	41.0714	31.4961	63.25	54.4681	49.495
797.333	30.4167	30.3798	25.8389	27.2109	52.6971	41.0714	31.1024	63.25	54.4681	49.495
798.667	30.4167	30.3798	25.8389	27.2109	52.6971	41.0714	31.1024	63.25	54.4681	49.495
800	30	30.3798	25.8389	27.2109	52.6971	41.0714	31.1024	63.25	54.4681	49.495
801.333	30	30.3798	25.8389	27.2109	52.6971	41.0714	31.1024	63.25	54.4681	49.495
802.667	30	30.3798	25.8389	27.2109	52.6971	41.0714	31.1024	63.25	54.4681	49.495
804	30	30.3798	25.8389	27.2109	52.6971	41.0714	31.1024	63.25	54.4681	49.495
805.333	30	30.3798	25.8389	27.2109	52.6971	41.0714	31.1024	63.25	54.4681	49.1583
806.667	30	30.3798	25.8389	27.2109	52.6971	41.0714	31.1024	63.25	54.4681	49.1583
808	30	30.3798	25.8389	27.2109	52.6971	41.0714	31.1024	63.25	54.4681	49.1583
809.333	30	30.3798	25.8389	27.2109	52.6971	41.0714	31.1024	63.25	54.4681	49.1583
810.667	30	30.3798	25.8389	27.2109	52.6971	41.0714	31.1024	63.25	54.4681	49.1583
812	30	30.3798	25.8389	27.2109	52.6971	41.0714	31.1024	63.25	54.4681	49.1583
813.333	30	30.3798	25.8389	27.2109	52.6971	41.0714	31.1024	63.25	54.4681	49.1583
814.667	30	30.3798	25.8389	27.2109	52.6971	41.0714	31.1024	63.25	54.4681	49.1583
816	30	30.3798	25.8389	27.2109	52.6971	41.0714	31.1024	63.25	54.4681	49.1583
817.333	30	30.3798	25.8389	27.2109	52.6971	41.0714	31.1024	63.25	54.4681	49.1583
818.667	30	30.3798	25.8389	27.2109	52.6971	41.0714	31.1024	63.25	54.4681	49.1583
820	30	30.3798	25.8389	27.2109	52.6971	41.0714	31.1024	63.25	54.4681	49.1583
821.333	30	30.3798	25.8389	27.2109	52.6971	41.0714	31.1024	63.25	54.4681	49.1583
822.667	30	30.3798	25.8389	27.2109	52.6971	41.0714	31.1024	63.25	54.4681	49.1583
824	30	30.3798	25.8389	27.2109	52.6971	41.0714	31.1024	63.25	54.4681	49.1583
825.333	30	30.3798	25.8389	27.2109	52.6971	41.0714	31.1024	63.25	54.4681	49.1583
826.667	30	30.3798	25.8389	27.2109	52.6971	41.0714	31.1024	63.25	54.4681	49.1583
828	30	30.3798	25.8389	27.2109	52.6971	41.0714	31.1024	63.25	54.4681	49.1583
829.333	30	30.3798	25.8389	27.2109	52.6971	41.0714	31.1024	63.25	54.4681	49.1583
830.667	30	30.3798	25.8389	27.2109	52.6971	41.0714	31.1024	63.25	54.4681	49.1583
832	30	30.3798	25.8389	27.2109	52.6971	41.0714	31.1024	63.25	54.4681	49.1583
833.333	30	30.3798	25.8389	27.2109	52.6971	41.0714	31.1024	63.25	54.4681	49.1583
834.667	30	30.3798	25.8389	27.2109	52.6971	41.0714	31.1024	63.25	54.4681	49.1583
836	30	30.3798	25.8389	27.2109	52.6971	41.0714	31.1024	63.25	54.4681	49.1583
837.333	30	30.3798	25.8389	27.2109	52.6971	41.0714	31.1024	63.25	54.4681	49.1583
838.667	30	30.3798	25.8389	27.2109	52.6971	41.0714	31.1024	63.25	54.4681	49.1583
840	30	30.3798	25.8389	27.2109	52.6971	41.0714	31.1024	63.25	54.4681	49.1583
841.333	30	30.3798	25.8389	27.2109	52.6971	41.0714	31.1024	63.25	54.4681	49.1583
842.667	30	30.3798	25.8389	27.2109	52.6971	41.0714	31.1024	63.25	54.4681	49.1583
844	30	30.3798	25.8389	27.2109	52.6971	41.0714	31.1024	63.25	54.4681	49.1583
845.333	30	30.3798	25.8389	27.2109	52.6971	41.0714	31.1024	63.25	54.4681	48.8216
846.667	30	30.3798	25.8389	27.2109	52.6971	41.0714	31.1024	63.25	54.4681	48.8216
848	29.5833	30.3798	25.8389	27.2109	52.6971	41.0714	31.1024	63.25	54.4681	48.8216
849.333	29.5833	30.3798	25.8389	27.2109	52.6971	41.0714	31.1024	63.25	54.4681	48.8216
850.667	29.5833	30.3798	25.8389	27.2109	52.6971	41.0714	31.1024	63.25	54.4681	48.4849
852	29.5833	30.3798	25.8389	27.2109	52.6971	41.0714	31.1024	63.25	54.4681	48.4849
853.333	29.5833	30.3798	25.8389	27.2109	52.6971	41.0714	31.1024	63.25	54.4681	48.4849
854.667	29.5833	30.3798	25.8389	27.2109	52.6971	41.0714	31.1024	63.25	54.4681	48.4849
856	29.5833	30.3798	25.8389	27.2109	52.6971	41.0714	31.1024	63.25	54.4681	48.4849
857.333	29.5833	30.3798	25.8389	27.2109	52.6971	41.0714	31.1024	63.25	54.4681	48.4849
858.667	29.5833	30.3798	25.8389	27.2109	52.6971	41.0714	31.1024	63.25	54.4681	48.4849
860	29.5833	30.3798	25.8389	27.2109	52.6971	41.0714	31.1024	63.25	54.4681	48.4849
861.333	29.5833	30.3798	25.8389	27.2109	52.6971	41.0714	31.1024	63.25	54.4681	48.4849
862.667	29.5833	30.3798	25.8389	27.2109	52.6971	41.0714	31.1024	63.25	54.4681	48.4849
864	29.5833	30.3798	25.8389	27.2109	52.6971	41.0714	31.1024	63.25	54.4681	48.4849
865.333	29.5833	30.3798	25.8389	27.2109	52.6971	41.0714	31.1024	63.25	54.4681	48.4849
866.667	29.5833	30.3798	25.8389	27.2109	52.6971	41.0714	31.1024	63.25	54.4681	48.4849
868	29.5833	30.3798	25.8389	27.2109	52.6971	41.0714	31.1024	63.25	54.4681	48.4849
869.333	29.5833	30.3798	25.8389	27.2109	52.6971	41.0714	31.1024	63.25	54.4681	48.4849
870.667	29.5833	30.3798	25.8389	27.2109	52.6971	41.0714	31.1024	63.25	54.4681	48.4849
872	29.5833	30.3798	25.8389	27.2109	52.6971	41.0714	31.1024	63.25	54.4681	48.4849
873.333	29.5833	30.3798	25.8389	27.2109	52.6971	41.0714	31.1024	63.25	54.4681	48.4849
874.667	29.5833	30.3798	25.8389	27.2109	52.6971	41.0714	31.1024	63.25	54.4681	48.4849
876	29.5833	30.3798	25.8389	27.2109	52.6971	41.0714	31.1024	63.25	54.4681	48.4849
877.333	29.5833	30.3798	25.8389	27.2109	52.6971	41.0714	31.1024	63.25	54.4681	48.4849
878.667	29.5833	30.3798	25.8389	27.2109	52.6971	41.0714	31.1024	63.25	54.4681	48.4849
880	29.5833	30.3798	25.8389	27.2109	52.6971	41.0714	31.1024	63.25	54.4681	48.4849
881.333	29.5833	30.3798	25.8389	27.2109	52.6971	41.0714	31.1024	63.25	54.4681	48.4849
882.667	29.5833	30.3798	25.8389	27.2109	52.6971	41.0714	31.1024	63.25	54.4681	48.4849
884	29.5833	30.3798	25.8389	27.2109	52.6971	41.0714	31.1024	63.25	54.4681	48.4849
885.333	29.5833	30.3798	25.8389	27.2109	52.6971	41.0714	31.1024	63.25	54.4681	48.4849
886.667	29.5833	30.3798	25.8389	27.2109	52.6971	41.0714	31.1024	63.25	54.4681	48.4849
888	29.5833	30.3798	25.8389	27.2109	52.6971	41.0714	31.1024	63.25	54.4681	48.4849
889.333	29.5833	30.3798	25.8389	27.2109	52.6971	41.0714	31.1024	63.25	54.4681	48.4849
890.667	29.5833	30.3798	25.8389	26.5306	52.6971	41.0714	31.1024	63.25	54.4681	48.4849
892	29.5833	30.3798	25.8389	26.5306	52.6971	41.0714	31.1024	63.25	54.4681	48.4849
893.333	29.5833	30.3798	25.8389	26.5306	52.6971	41.0714	31.1024	63.25	54.4681	48.4849
894.667	29.5833	30.3798	25.8389	26.5306	52.6971	41.0714	31.1024	63.25	54.4681	48.4849
896	29.5833	30.3798	25.8389	26.5306	52.6971	41.0714	31.1024	63.25	54.4681	48.4849
897.333	29.5833	30.3798	25.8389	26.5306	52.6971	41.0714	31.1024	63.25	54.4681	48.4849
898.667	29.5833	30.3798	25.8389	26.5306	52.6971	41.0714	31.1024	63.25	54.4681	48.1482
900	29.5833	30.3798	25.8389	26.5306	52.6971	41.0714	31.1024	63.25	54.4681	48.1482
901.333	29.5833	30.3798	25.8389	26.5306	52.6971	41.0714	31.1024	63.25	54.4681	48.1482
902.667	29.5833	30.3798	25.8389	26.5306	52.6971	41.0714	31.1024	63.25	54.4681	48.1482
904	29.5833	30.3798	25.8389	26.5306	52.6971	41.0714	31.1024	63.25	54.4681	48.1482
905.333	29.5833	30.3798	25.8389	26.5306	52.6971	41.0714	31.1024	63.25	54.4681	48.1482
906.667	29.5833	30.3798	25.8389	26.5306	52.6971	41.0714	31.1024	63.25	54.4681	48.1482
908	29.5833	30.3798	25.8389	26.5306	52.6971	41.0714	31.1024	63.25	54.4681	48.1482
909.333	29.5833	30.3798	25.8389	26.5306	52.6971	41.0714	31.1024	63.25	54.4681	48.1482
910.667	29.5833	30.3798	25.8389	26.5306	52.6971	41.0714	31.1024	63.25	54.4681	48.1482
912	29.5833	30.3798	25.8389	26.5306	52.6971	41.0714	31.1024	63.25	54.4681	48.1482
913.333	29.5833	30.3798	25.8389	26.5306	52.6971	41.0714	31.1024	63.25	54.4681	48.1482
914.667	29.5833	30.3798	25.8389	26.5306	52.6971	41.0714	31.1024	63.25	54.4681	48.1482
916	29.5833	30.3798	25.8389	26.5306	52.6971	41.0714	31.1024	63.25	54.4681	47.8115
917.333	29.5833	30.3798	25.8389	26.5306	52.6971	41.0714	31.1024	63.25	54.4681	47.8115
918.667	29.5833	30.3798	25.8389	26.5306	52.6971	41.0714	31.1024	63.25	54.4681	47.8115
920	29.5833	30.3798	25.8389	26.5306	52.6971	41.0714	31.1024	63.25	54.4681	47.8115
921.333	29.5833	30.3798	25.8389	26.5306	52.6971	41.0714	31.1024	63.25	54.4681	47.8115
922.667	29.5833	30.3798	25.8389	26.5306	52.6971	41.0714	31.1024	63.25	54.4681	47.8115
924	29.5833	30.3798	25.8389	26.5306	52.6971	41.0714	31.1024	63.25	54.4681	47.8115
925.333	29.5833	30.3798	25.8389	26.5306	52.6971	41.0714	31.1024	63.25	54.4681	47.8115
926.667	29.5833	30.3798	25.8389	26.5306	52.6971	41.0714	31.1024	63.25	54.4681	47.8115
928	29.5833	30.3798	25.8389	26.5306	52.6971	41.0714	31.1024	63.25	54.4681	47.8115
929.333	29.5833	30.3798	25.8389	26.5306	52.6971	41.0714	31.1024	63.25	54.4681	47.8115
930.667	29.5833	30.3798	25.8389	26.5306	52.6971	41.0714	31.1024	63.25	54.4681	47.8115
932	29.5833	30.3798	25.8389	26.5306	52.6971	41.0714	31.1024	63.25	54.4681	47.8115
933.333	29.5833	30.3798	25.8389	26.5306	52.6971	41.0714	31.1024	63.25	54.4681	47.8115
934.667	29.5833	30.3798	25.8389	26.5306	52.6971	41.0714	31.1024	63.25	54.4681	47.8115
936	29.5833	30.3798	25.8389	26.5306	52.6971	41.0714	31.1024	63.25	54.4681	47.8115
937.333	29.5833	30.3798	25.8389	26.5306	52.6971	41.0714	31.1024	63.25	54.4681	47.8115
938.667	29.5833	30.3798	25.8389	26.5306	52.6971	41.0714	31.1024	63.25	54.4681	47.8115
940	29.5833	30.3798	25.8389	26.5306	52.6971	41.0714	31.1024	63.25	54.4681	47.8115
941.333	29.5833	30.3798	25.8389	26.5306	52.6971	41.0714	31.1024	63.25	54.4681	47.8115
942.667	29.5833	30.3798	25.8389	26.5306	52.6971	41.0714	31.1024	63.25	54.4681	47.8115
944	29.5833	30.3798	25.8389	26.5306	52.6971	41.0714	31.1024	63.25	54.4681	47.8115
945.333	29.5833	30.3798	25.8389	26.5306	52.6971	41.0714	31.1024	63.25	54.4681	47.8115
946.667	29.5833	30.3798	25.8389	26.5306	52.6971	41.0714	31.1024	63.25	54.4681	47.8115
948	29.5833	30.3798	25.8389	26.5306	52.6971	41.0714	31.1024	63.25	54.4681	47.8115
949.333	29.5833	30.3798	25.8389	26.5306	52.6971	41.0714	31.1024	63.25	54.4681	47.8115
950.667	29.5833	30.3798	25.8389	26.5306	52.6971	41.0714	31.1024	63.25	54.4681	47.8115
952	29.5833	30.3798	25.8389	26.5306	52.6971	41.0714	31.1024	63.25	54.4681	47.8115
953.333	29.5833	30.3798	25.8389	26.5306	52.6971	41.0714	31.1024	63.25	54.4681	47.8115
954.667	29.5833	30.3798	25.8389	26.5306	52.6971	41.0714	31.1024	63.25	54.4681	47.8115
956	29.5833	30.3798	25.8389	26.5306	52.6971	41.0714	31.1024	63.25	54.4681	47.8115
957.333	29.5833	30.3798	25.8389	26.5306	52.6971	41.0714	31.1024	63.25	54.4681	47.8115
958.667	29.5833	30.3798	25.8389	26.5306	52.6971	41.0714	31.1024	63.25	54.4681	47.8115
960	29.5833	30.3798	25.8389	26.5306	52.6971	41.0714	31.1024	63.25	54.4681	47.8115
961.333	29.5833	30.3798	25.8389	26.5306	52.6971	41.0714	31.1024	63.25	54.4681	47.8115
962.667	29.5833	30.3798	25.8389	26.5306	52.6971	41.0714	31.1024	63.25	54.4681	47.8115
964	29.5833	30.3798	25.8389	26.5306	52.6971	41.0714	31.1024	63	54.4681	47.8115
965.333	29.5833	30.3798	25.8389	26.5306	52.6971	41.0714	31.1024	63	54.4681	47.8115
966.667	29.5833	30.3798	25.8389	26.5306	52.6971	41.0714	31.1024	63	54.4681	47.8115
968	29.5833	30.3798	25.8389	26.5306	52.6971	41.0714	31.1024	63	54.4681	47.8115
969.333	29.5833	30.3798	25.8389	26.5306	52.6971	41.0714	31.1024	63	54.4681	47.8115
970.667	29.5833	30.3798	25.8389	26.5306	52.6971	41.0714	31.1024	63	54.4681	47.8115
972	29.5833	30.3798	25.8389	26.5306	52.6971	41.0714	31.1024	63	54.4681	47.8115
973.333	29.5833	30.3798	25.8389	26.5306	52.6971	41.0714	31.1024	63	54.4681	47.8115
974.667	29.5833	30.3798	25.8389	26.5306	52.6971	41.0714	31.1024	63	54.4681	47.8115
976	29.5833	30.3798	25.8389	26.5306	52.6971	41.0714	31.1024	63	54.4681	47.8115
977.333	29.5833	30.3798	25.8389	26.5306	52.6971	41.0714	31.1024	63	54.4681	47.8115
978.667	29.5833	30.3798	25.8389	26.5306	52.6971	41.0714	31.1024	63	54.4681	47.8115
980	29.5833	29.7468	25.8389	26.5306	52.6971	41.0714	31.1024	63	54.4681	47.8115
981.333	29.5833	29.7468	25.8389	26.5306	52.6971	41.0714	31.1024	63	54.4681	47.8115
982.667	29.5833	29.7468	25.8389	26.5306	52.6971	41.0714	31.1024	63	54.4681	47.8115
984	29.5833	29.7468	25.8389	26.5306	52.6971	41.0714	31.1024	63	54.4681	47.8115
985.333	29.5833	29.7468	25.8389	26.5306	52.6971	41.0714	31.1024	63	54.4681	47.8115
986.667	29.5833	29.7468	25.8389	26.5306	52.6971	41.0714	31.1024	63	54.4681	47.8115
988	29.5833	29.7468	25.8389	26.5306	52.6971	41.0714	31.1024	63	54.4681	47.8115
989.333	29.5833	29.7468	25.8389	26.5306	52.6971	41.0714	31.1024	63	54.4681	47.8115
990.667	29.5833	29.7468	25.8389	26.5306	52.6971	41.0714	31.1024	63	54.4681	47.8115
992	29.5833	29.7468	25.8389	26.5306	52.6971	41.0714	31.1024	63	54.4681	47.8115
993.333	29.5833	29.7468	25.8389	26.5306	52.6971	41.0714	31.1024	63	54.4681	47.8115
994.667	29.5833	29.7468	25.8389	26.5306	52.6971	41.0714	31.1024	63	54.4681	47.8115
996	29.5833	29.7468	25.8389	26.5306	52.6971	41.0714	31.1024	63	54.4681	47.8115
997.333	29.5833	29.7468	25.8389	26.5306	52.6971	41.0714	31.1024	63	54.4681	47.8115
998.667	29.5833	29.7468	25.8389	26.5306	52.6971	41.0714	31.1024	63	54.4681	47.8115
1000	29.5833	29.7468	25.8389	26.5306	52.6971	41.0714	31.1024	63	54.4681	47.8115
Figure 5h
Tumor size (mm^3)			Donor #1
Days	Untransduced					HPAx2 CAR-T					MesoCAR HPABridge
-1	156.33	229.526	95.9821	197.212	196.409	205.174	222.052	206.325	143.592	152.236	142.789	185.991	218.968	175.001	152.548
5	245.02	395.154	106.799	164.114	273.536	231.601	254.444	244.513	179.108	169.471	162.178	245.157	313.53	209.036	126.087
12	357.316	407.512	173.123	234.112	326.357	499.105	272.986	242.818	223.579	261.177	152.153	239.445	314.186	211.943	129.08
19	500.827	503.022	234.855	275.562	518.677	242.83	187.986	187.947	160.515	199.162	126.793	116.574	125.301	166.132	100.215
25	638.931	643.659	296.568	465.699	399.926	179.283	161.637	154.073	124.534	181.789	168.738	93.2178	135.883	87.7967	137.397
32	558.961	397.734	328.091	332.079	366.099		158.286	121.19			106.438	53.7924	44.8388	93.7966	176.064
39	711.318	621.667	948.753	879.799	469.405		157.463				284.955	132.123	151.576	191.525	263.309
45	437.991	456.36	1041.65	606.975	526.089		100.078				196.774	78.3411	79.2286	95.6331	187.64
52	550.63	517.428	1129.66	486.365	507.301		77.3049				156.778	101.642	108.727	135.804	203.806
60	599.997	500.216	1573.35	370.981	420.24		78.4023				189.029	151.546	114.096	260.087	254.234
Figure 5i
% Body Weight Change			Donor #1
Days	Untransduced					HPAx2 CAR-T					MesoCAR HPABridge
-1	100	100	100	100	100	100	100	100	100	100	100	100	100	100	100
5	100	100	100	100	103.704	88.4615	88.8889	85.1852	92	84.6154	107.143	100	103.704	103.571	100
12	96.4286	103.704	104	103.448	100	96.1539	100	100	100	96.1539	110.714	103.704	107.407	107.143	103.571
19	103.571	107.407	108	106.897	107.407	84.6154	85.1852	88.8889	88	84.6154	110.714	111.111	111.111	110.714	107.143
25	107.143	111.111	108	106.897	107.407	76.9231	81.4815	85.1852	76	76.9231	110.714	111.111	111.111	110.714	107.143
32	107.143	107.407	104	110.345	111.111		66.6667	77.7778			103.571	107.407	114.815	110.714	110.714
39	110.714	114.815	108	106.897	111.111			74.0741			100	107.407	111.111	110.714	110.714
45	107.143	118.519	108	103.448	111.111			70.3704			103.571	107.407	111.111	107.143	114.286
52	107.143	107.407	116	100	111.111			74.0741			100	111.111	111.111	107.143	110.714
60	103.571	107.407	112	103.448	107.407			81.4815			96.4286	114.815	107.407	103.571	107.143
Figure 5j
% Survival
	Days	Untransduced	HPAx2 CAR-T	MesoCAR HPABridge
M1	67	0
M2	67	0
M3	67	0
M4	67	0
M5	67	0
M1	32		1
M2	39		1
M3	67		1
M4	32		1
M5	32		1
M1	67			0
M2	67			0
M3	67			0
M4	67			0
M5	67			0
Figure 5k		Donor #3
Tumor size (mm^3)
Days	Untransduced					HPAx2 CAR-T					MesoCAR HPABridge
-1	193.421	152.219	209.944	148.98	178.855	257.738	103.105	253.391	109.67	137.064	212.379	113.306	169.657	196.737	208.773
5	263.314	188.764	300.592	211.321	268.763	313.321	171.192	307.959	186.642	174.85	301.397	154.967	249.659	279.35	266.166
12	295.966	242.414	336.309	299.088	314.421	407.948	295.643	463.997	261.76	378.329	358.776	191.352	307.358	238.944	217.571
19	357.567	311.848	440.375	334.731	456.193	453.13	313.118	614.488	151.619	270.764	153.125	148.702	167.065	350.824	160.747
25	434.95	325.883	521.524	404.979	491.367	346.84	289.634	617.094	129.923	349.108	100.195	67.557	85.7427	112.614	123.134
32	409.247	257.933	375.581	299.507	208.931	104.149	307.23	392.931	664.05	154.421	0	0	0	0	0
39	450.051	552.07	808.576	600.452	247.567	251.78	358.511	534.726	531.696	249.553	0	0	0	0	0
45	274.572	392.459	494.419	307.518	48.4505	172.372	361.691	455.535	415.8	173.87	0	0	0	0	0
52	113.905	506.893	640.482	182.48	101.487	160.976	416.438	451.339	341.043	246.674	0	0	0	0	0
60	81.7426	518.762	558.198	36.2462	51.8918	145.947	366.99	397.734		245.482	0	0	0	0	0
67	63.5205	577.981	750.159	0	66.3508	86.6293	764.597	399.315		392.104	0	0	0	0	0
Figure 5l
% Body Weight Change			Donor #3
Days	Untransduced					HPAx2 CAR-T					MesoCAR HPABridge
-1	100	100	100	100	100	100	100	100	100	100	100	100	100	100	100
5	103.571	100	100	104.167	103.704	103.704	103.448	104	108	100	104	103.846	103.704	103.571	103.571
12	100	106.667	103.571	108.333	103.704	107.407	100	104	92	100	108	103.846	107.407	107.143	107.143
19	100	106.667	103.571	108.333	103.704	103.704	103.448	108	88	104.546	112	107.692	111.111	110.714	110.714
25	103.571	106.667	100	112.5	107.407	103.704	103.448	104	84	100	112	107.692	111.111	110.714	110.714
32	103.571	106.667	100	120.833	96.2963	100	106.897	100	76	90.9091	116	115.385	111.111	107.143	110.714
39	114.286	110	107.143	120.833	111.111	103.704	103.448	100	68	95.4545	116	111.538	107.407	107.143	114.286
45	121.429	110	110.714	120.833	114.815	103.704	103.448	104	64	90.9091	104	111.538	111.111	114.286	117.857
52	121.429	110	103.571	120.833	111.111	92.5926	100	100		86.3636	116	115.385	114.815	114.286	117.857
60	114.286	113.333	103.571	116.667	107.407	96.2963	100	92		86.3636	108	111.538	114.815	100	110.714
67	110.714	110	110.714	120.833	103.704	92.5926	103.448	96		90.9091	104	115.385	114.815	107.143	110.714
Figure 5m		Donor #3
% Survival
	Days	Untransduced	HPAx2 CAR-T	MesoCAR HPABridge
M1	67	0
M2	67	0
M3	67	0
M4	67	0
M5	67	0
M1	67		0
M2	67		0
M3	67		0
M4	52		1
M5	67		0
M1	67			0
M2	67			0
M3	67			0
M4	67			0
M5	67			0
Figure 5p
Tumor size (mm^3)
Days	Untransduced					MesoCAR CD19Bridge					MesoCAR HPABridge
-1	210.177	326.188	225.52	258.194	326.037	317.009	232.589	207.801	316.468	236.032	235.116	280.973	242.383	184.21	388.741
1	265.929	501.351	315.415	411.932	484.347	531.588	350.91	359.305	382.471	585.484	251.754	335.573	279.38	240.005	402.046
5	479.554	870.495	897.572	882.419	1053.01	892.136	705.361	432.589	1765.8	556.885	592.173	760.621	727.154	430.522	1124.99
12	1038.83	1317.87	1274.98	1728.43	1893.94	1450.97	1028.9	765.804	1794.05	831.291	783.092	1092.65	899.189	617.12	1425.81
19	1846.14	1900.01	2137.44	2451.39	2580.4	1697.42	1451.85	1003.41	2180.33	1174.72	925.59	1499.8	1029.56	759.2	1471.67
26	2684	2223.46	2286.72	2783.67	3124.98	2374.28	2393.4	1228.91	5650.49	1647.23	1327.17	1564.57	1343.65	1124.36	1747.01
33	2685.84		2530.68	3426.11	3371.84	2756.19	3072.72	2042.77	6998.09	2163.85	1592.96	2094.51	1706.1	1793.51	1938.27
Figure 5q
% Body Weight Change
Days	Untransduced					MesoCAR CD19Bridge					MesoCAR HPABridge
0	100	100	100	100	100	100	100	100	100	100	100	100	100	100	100
5	95.8333	91.6667	100	100	100	100	100	96.2963	100	96.1539	95.8333	92.3077	95.8333	100	92.3077
12	100	100	103.448	103.571	100	104.167	103.571	100	100	100	100	92.3077	100	103.846	96.1539
19	100	104.167	100	100	96.1539	100	96.4286	103.704	100	100	100	100	104.167	103.846	100
26	104.167	100	106.897	100	100	108.333	100	107.407	95.8333	100	100	96.1539	100	103.846	100
33	108.333		106.897	103.571	103.846	95.8333	100	103.704	95.8333	103.846	100	88.4615	100	100	100
40	112.5			107.143	107.692		100	100		107.692	104.167	88.4615	104.167	103.846	107.692
47	108.333						96.4286	88.8889		111.538	100	84.6154	104.167	107.692	103.846
54	104.167						92.8571	88.8889		107.692	100	88.4615	104.167	115.385	107.692
61	100						75	85.1852		80.7692	100		100	115.385
68											100		100
74											87.5		100
81											91.6667		95.8333
89											87.5		87.5
Figure 5r
% Survival
	Days	Untransduced	MesoCAR CD19Bridge	MesoCAR HPABridge
M1	61	1
M2	33	1
M3	40	1
M4	47	1
M5	47	1
M1	40		1
M2	61		1
M3	61		1
M4	47		1
M5	61		1
M1	91			1
M2	54			1
M3	91			1
M4	61			1
M5	54			1

## Sheet: Source Data Supplementary Fig 1
Supplementary Figure 1a
% rhCD19 binding to MesoCAR CD19Bridge
MesoCAR CD19Bridge			Untransduced
rhCD19 1:1000	rhCD19 1:100	rhCD19 1:10	rhCD19 1:10
0.00846	5.87	40.1	4.04
0.022	7.22	33.9	0.36
0.039	19.5	70.1	0.27
Supplementary Figure 1c
Normalized Capan-2 GFP signal
Time (h)	Untransduced			MesoCAR TnMUC1Bridge			MesoCAR CD19Bridge
0	1	1	1	1	1	1	1	1	1
1	1.02816	1.05001	1.05748	1.04263	1.04908	1.06427	1.03825	1.03992	1.0388
2	1.06742	1.05363	1.08191	1.07023	1.09078	1.10041	1.06554	1.06869	1.06032
3	1.0935	1.10388	1.1167	1.09782	1.11943	1.11657	1.08392	1.10109	1.09506
4	1.12446	1.1351	1.13678	1.12205	1.16016	1.15516	1.10754	1.13291	1.13709
5	1.15302	1.15695	1.15651	1.15626	1.19635	1.19106	1.14458	1.16639	1.17632
6	1.1913	1.18365	1.18202	1.19464	1.2385	1.24001	1.16718	1.211	1.21166
7	1.21039	1.21054	1.20534	1.23545	1.28144	1.28311	1.21105	1.24903	1.24832
8	1.25205	1.25236	1.23273	1.26861	1.32719	1.326	1.23647	1.27908	1.29113
9	1.26917	1.25497	1.25322	1.31096	1.37053	1.3682	1.26329	1.32397	1.32711
10	1.30201	1.29502	1.27696	1.34373	1.41284	1.41333	1.29518	1.36405	1.35884
11	1.30849	1.3138	1.29718	1.37886	1.45395	1.45472	1.32261	1.39323	1.39691
12	1.33629	1.33813	1.31945	1.41282	1.48756	1.49434	1.35357	1.43331	1.42585
13	1.37263	1.37129	1.34501	1.44413	1.52447	1.53557	1.38177	1.47439	1.45475
14	1.40805	1.39002	1.36135	1.47301	1.55892	1.56947	1.40396	1.50299	1.48311
15	1.43609	1.41342	1.38649	1.49426	1.59381	1.6036	1.4326	1.5327	1.50265
16	1.46497	1.45134	1.41644	1.52049	1.63825	1.6438	1.46228	1.56608	1.5369
17	1.50613	1.49308	1.44013	1.54876	1.66286	1.67859	1.49091	1.59504	1.57896
18	1.53326	1.51776	1.46782	1.57041	1.68593	1.69954	1.51355	1.61978	1.61041
19	1.56858	1.54833	1.4977	1.58716	1.72433	1.73426	1.54903	1.65014	1.63215
20	1.60776	1.5835	1.53138	1.60753	1.74884	1.76005	1.57672	1.68304	1.66573
21	1.62658	1.61052	1.56004	1.63151	1.77071	1.78181	1.60378	1.71628	1.686
22	1.6637	1.64904	1.59085	1.65461	1.78858	1.81262	1.63401	1.7486	1.71682
23	1.69591	1.67565	1.62971	1.66868	1.81542	1.84236	1.65436	1.79252	1.74359
24	1.74615	1.71669	1.66535	1.69208	1.83594	1.86266	1.67766	1.80793	1.78317
25	1.78493	1.7499	1.70076	1.70559	1.85749	1.88377	1.70428	1.8377	1.79853
26	1.82111	1.78541	1.7341	1.72017	1.87644	1.9044	1.72467	1.86612	1.8178
27	1.85462	1.83595	1.77528	1.72481	1.89118	1.92337	1.74687	1.89244	1.83684
28	1.89255	1.87562	1.79509	1.73757	1.8995	1.93885	1.76541	1.90732	1.85431
29	1.92325	1.89622	1.829	1.74376	1.9115	1.96159	1.78474	1.92436	1.86845
30	1.96311	1.94287	1.86258	1.75699	1.93446	1.97228	1.79895	1.9425	1.88466
31	2.00346	1.97862	1.88818	1.77245	1.94857	1.98189	1.81055	1.96229	1.90162
32	2.03391	2.01511	1.91956	1.78052	1.96002	1.99762	1.82741	1.97943	1.90859
33	2.06894	2.04844	1.94279	1.781	1.97141	2.00787	1.83883	1.99092	1.92163
34	2.09109	2.08646	1.97939	1.78921	1.97698	2.02584	1.85035	1.99812	1.92765
35	2.12991	2.11238	2.004	1.79568	1.98387	2.03313	1.87125	2.00072	1.93948
36	2.16813	2.14053	2.03238	1.79539	1.98093	2.0364	1.89234	2.01277	1.94804
37	2.19952	2.1721	2.06022	1.80052	1.9875	2.04511	1.90124	2.02267	1.95261
38	2.23029	2.20284	2.09413	1.80691	1.98192	2.04707	1.913	2.0238	1.95862
39	2.26487	2.24053	2.11339	1.81114	1.98276	2.04803	1.92819	2.03036	1.96854
40	2.30207	2.27937	2.13704	1.81538	1.99242	2.05225	1.94101	2.03088	1.96261
41	2.33235	2.29922	2.16109	1.81175	1.98116	2.05012	1.94809	2.0338	1.96539
42	2.36181	2.32607	2.18282	1.80917	1.97679	2.03991	1.95996	2.03698	1.97375
43	2.3934	2.3501	2.2153	1.81143	1.96704	2.0313	1.96338	2.04805	1.96982
44	2.44276	2.37167	2.23528	1.81294	1.96166	2.02323	1.97846	2.04491	1.97436
45	2.48014	2.40142	2.26764	1.8198	1.94708	2.01507	1.97977	2.04776	1.97377
46	2.50142	2.43855	2.28974	1.82214	1.94674	2.01142	1.99021	2.04819	1.96248
47	2.55013	2.4676	2.32312	1.8154	1.94171	2.00831	1.9957	2.05425	1.96531
48	2.58712	2.5007	2.35617	1.81507	1.93443	1.99361	1.9957	2.03693	1.96148
49	2.62706	2.52817	2.38157	1.81634	1.92584	1.99355	2.00257	2.03003	1.96741
50	2.65569	2.56166	2.40784	1.81683	1.92022	1.9826	2.00511	2.02978	1.95539
51	2.68917	2.58435	2.43727	1.8207	1.90604	1.98693	2.00626	2.02748	1.95646
52	2.72544	2.61502	2.46678	1.81795	1.91217	1.97892	2.01166	2.02148	1.94951
53	2.7503	2.6303	2.49268	1.80768	1.89557	1.97962	2.01451	2.01518	1.94305
54	2.77727	2.67152	2.51946	1.808	1.88921	1.97537	2.0141	2.00011	1.93681
55	2.80901	2.69467	2.54231	1.80716	1.884	1.97092	2.01407	2.00528	1.93208
56	2.8546	2.7068	2.57088	1.80265	1.88045	1.96141	2.01392	2.00737	1.92689
57	2.87915	2.72933	2.60435	1.79156	1.8687	1.94601	2.01628	2.00253	1.90742
58	2.90056	2.75295	2.63122	1.78625	1.86351	1.93596	2.01508	1.98548	1.90659
59	2.92639	2.76468	2.64541	1.78849	1.8595	1.93137	2.02048	1.98443	1.90099
60	2.94535	2.79218	2.66154	1.7761	1.85776	1.91232	2.01453	1.97954	1.89368
61	2.98679	2.81241	2.69848	1.78423	1.85181	1.91476	2.01487	1.96803	1.88332
62	3.00416	2.82303	2.71894	1.77439	1.83785	1.89769	2.01755	1.9563	1.87807
63	3.02288	2.83806	2.75032	1.76955	1.82558	1.8938	2.01612	1.94191	1.8612
64	3.04738	2.84895	2.7635	1.76888	1.82307	1.8883	2.02035	1.94339	1.86024
65	3.07566	2.86484	2.79616	1.75871	1.81783	1.87797	2.02075	1.927	1.83883
66	3.08369	2.87834	2.81039	1.75179	1.80727	1.86898	2.01283	1.91288	1.84026
67	3.11855	2.89245	2.82372	1.75552	1.80348	1.86843	2.00706	1.90168	1.83363
68	3.13826	2.9009	2.8528	1.75049	1.80174	1.87635	2.00682	1.8981	1.81415
69	3.13954	2.92007	2.86058	1.74069	1.7891	1.85886	2.00617	1.87946	1.80581
70	3.15399	2.91687	2.88501	1.73724	1.79552	1.86477	1.995	1.87773	1.79198
71	3.15762	2.92908	2.88572	1.73271	1.78684	1.85515	1.99446	1.86714	1.77603
72	3.18289	2.93786	2.90915	1.7161	1.79632	1.84532	1.99594	1.86074	1.77587
73	3.18712	2.93877	2.91673	1.71871	1.79078	1.83414	1.99317	1.84938	1.76741
74	3.1893	2.9494	2.92864	1.71539	1.78926	1.83425	1.98074	1.84143	1.75007
75	3.1812	2.957	2.94326	1.71171	1.78757	1.82439	1.9812	1.83707	1.75031
76	3.19009	2.95707	2.96732	1.70224	1.77965	1.81265	1.98069	1.83281	1.73253
77	3.20211	2.98095	2.98268	1.69241	1.77929	1.81293	1.9782	1.82504	1.72204
78	3.19731	2.97709	2.98308	1.69303	1.76834	1.79818	1.97261	1.81014	1.71784
79	3.20869	2.96894	3.00522	1.68056	1.7679	1.79666	1.96136	1.8043	1.70591
80	3.17968	2.96447	3.0083	1.68151	1.75698	1.7847	1.94773	1.79412	1.69302
81	3.18969	2.95973	3.01397	1.67345	1.74997	1.7828	1.96082	1.77682	1.68013
82	3.19531	2.96134	3.01483	1.65996	1.73798	1.78187	1.93807	1.76973	1.67389
83	3.18172	2.96413	3.02834	1.65454	1.74499	1.76522	1.93377	1.76286	1.66717
84	3.17983	2.95234	3.02904	1.65029	1.73401	1.76064	1.92343	1.75346	1.65258
85	3.16722	2.9252	3.02185	1.63657	1.73166	1.74873	1.91486	1.75195	1.64849
86	3.16498	2.91728	3.02654	1.63408	1.72785	1.74059	1.90611	1.73888	1.63306
87	3.15342	2.9157	3.03496	1.63313	1.72923	1.73976	1.90361	1.73571	1.62739
88	3.13365	2.91216	3.03235	1.62152	1.73045	1.72798	1.89866	1.72569	1.61446
89	3.12894	2.9147	3.04107	1.61989	1.72844	1.72797	1.88953	1.70445	1.60505
90	3.12531	2.89903	3.03182	1.60601	1.7303	1.71634	1.88107	1.70829	1.59602
Supplementary Figure 1f
Normalized Capan-2 GFP signal
Time (hr)	Capan-2 with Untransduced T cell			Capan-2 CD19 OE with Untransduced T cell
0	1	1	1	1	1	1
2	1.01102	1.03763	0.999994	1.0279	1.01727	1.00753
4	1.07145	1.09755	1.0545	1.08651	1.07011	1.06293
6	1.12514	1.14794	1.1086	1.15044	1.13109	1.13119
8	1.17429	1.19252	1.17962	1.18965	1.18179	1.21246
10	1.21083	1.24458	1.24413	1.22878	1.23175	1.27329
12	1.24504	1.2874	1.29452	1.28339	1.28168	1.32846
14	1.30234	1.33708	1.34692	1.32344	1.32483	1.38137
16	1.3461	1.39282	1.40441	1.37074	1.37496	1.4382
18	1.40128	1.45343	1.45831	1.42793	1.43107	1.49219
20	1.45959	1.50624	1.52933	1.49019	1.48473	1.53669
22	1.52033	1.57202	1.59507	1.55615	1.55436	1.60538
24	1.58911	1.62684	1.63561	1.60256	1.61209	1.67083
26	1.64877	1.68343	1.72012	1.67578	1.66983	1.7354
28	1.69877	1.7447	1.77755	1.74662	1.7278	1.80338
30	1.76755	1.80197	1.84208	1.81557	1.79734	1.86912
32	1.83644	1.86139	1.91855	1.8793	1.85365	1.95059
34	1.88528	1.92125	2.00678	1.95308	1.912	2.01667
36	1.94446	1.99125	2.07804	2.0225	1.98979	2.08554
38	2.0166	2.03906	2.15737	2.09064	2.04005	2.16183
40	2.09081	2.11354	2.21096	2.17833	2.13986	2.23966
42	2.15092	2.18478	2.28253	2.2494	2.2051	2.30611
44	2.20504	2.27766	2.36753	2.35828	2.30159	2.39959
46	2.28694	2.36744	2.44613	2.44686	2.39903	2.50541
48	2.37289	2.45488	2.54408	2.54907	2.50346	2.61769
50	2.44934	2.53375	2.63612	2.62993	2.60351	2.69345
52	2.48217	2.59887	2.75748	2.72191	2.67329	2.80055
54	2.57899	2.68708	2.81921	2.80891	2.75303	2.8695
56	2.64334	2.77725	2.90195	2.91349	2.85635	2.93759
58	2.74385	2.85781	3.01108	2.99217	2.94635	3.05835
60	2.846	2.93063	3.09434	3.09247	3.06983	3.15003
62	2.9474	2.99026	3.19347	3.2009	3.16973	3.25288
64	3.0571	3.0987	3.29595	3.28195	3.25183	3.33444
66	3.14504	3.19162	3.38636	3.38628	3.3875	3.43343
68	3.24942	3.28101	3.50034	3.47635	3.4496	3.54799
70	3.33716	3.39228	3.63357	3.59134	3.55204	3.63125
72	3.4311	3.51872	3.75157	3.68059	3.63833	3.73546
74	3.54379	3.60176	3.87252	3.74566	3.71901	3.83806
76	3.65179	3.7052	3.98854	3.85709	3.81584	3.88762
78	3.74764	3.82147	4.08959	3.92374	3.92403	4.00907
80	3.81592	3.94718	4.17946	3.99723	3.99801	4.08496
82	3.93588	4.0417	4.32924	4.06201	4.04883	4.12845
84	4.00561	4.13359	4.41205	4.10673	4.09347	4.19408
86	4.08681	4.22757	4.5706	4.13778	4.17678	4.23556
88	4.14731	4.33449	4.63481	4.16966	4.22748	4.25701
90	4.22273	4.40666	4.7545	4.20281	4.23587	4.3056
92	4.31398	4.49786	4.81844	4.24325	4.29189	4.36978
94	4.37503	4.61084	4.90385	4.23444	4.35305	4.38335
96	4.45367	4.65958	5.01483	4.22736	4.39273	4.42342
98	4.51634	4.75193	5.06693	4.24539	4.36205	4.44908
100	4.5685	4.82251	5.12058	4.25939	4.36982	4.44643
Normalized Capan-2 GFP signal
Time (hr)	Capan-2 with MesoCAR CD19Bridge			Capan-2 CD19 OE with MesoCAR CD19Bridge
0	1	1	1	1	1	1
2	0.98409	1.01149	1.02842	0.972791	1.01069	1.04135
4	1.02398	1.05873	1.0814	1.01965	1.0708	1.09406
6	1.08715	1.12935	1.15697	1.10131	1.14053	1.15699
8	1.1804	1.20264	1.222	1.19281	1.20539	1.22598
10	1.2585	1.26664	1.28782	1.26502	1.26664	1.2633
12	1.32382	1.31793	1.34964	1.32801	1.31008	1.31147
14	1.38666	1.36532	1.39683	1.38611	1.33172	1.33705
16	1.42177	1.39538	1.44466	1.43197	1.36853	1.3831
18	1.47272	1.44773	1.51362	1.45319	1.39491	1.42103
20	1.49133	1.48697	1.54764	1.47334	1.41981	1.45862
22	1.54166	1.52125	1.5742	1.5082	1.45783	1.47526
24	1.56109	1.55752	1.61515	1.54119	1.47865	1.50988
26	1.59871	1.59516	1.66062	1.56848	1.50102	1.53557
28	1.6204	1.63142	1.69328	1.58174	1.51825	1.55646
30	1.6481	1.6584	1.72726	1.58741	1.52855	1.58214
32	1.65739	1.68651	1.75042	1.59109	1.54775	1.60771
34	1.6601	1.72414	1.77782	1.61803	1.55624	1.62316
36	1.6664	1.74042	1.8163	1.61733	1.54771	1.63022
38	1.68533	1.77696	1.83434	1.61987	1.56057	1.64438
40	1.68932	1.79046	1.85718	1.61202	1.54812	1.64261
42	1.70269	1.80292	1.88583	1.61396	1.52584	1.65016
44	1.7336	1.81114	1.90028	1.60282	1.54615	1.64587
46	1.75075	1.81881	1.8973	1.59339	1.51806	1.63956
48	1.75821	1.82023	1.91611	1.58071	1.50781	1.63073
50	1.76104	1.80948	1.9404	1.57013	1.49497	1.62344
52	1.77014	1.82225	1.96341	1.56273	1.51598	1.62151
54	1.76694	1.82692	1.94137	1.55251	1.4824	1.61838
56	1.78231	1.84032	1.98756	1.53782	1.46015	1.59606
58	1.77928	1.84514	1.93182	1.53895	1.44445	1.59958
60	1.77505	1.83199	1.93189	1.53038	1.4315	1.57855
62	1.76416	1.84591	1.92307	1.51324	1.40382	1.57192
64	1.7527	1.85773	1.901	1.49121	1.37786	1.54762
66	1.75306	1.86642	1.90954	1.46495	1.33345	1.53452
68	1.74932	1.86757	1.92414	1.45627	1.30929	1.5112
70	1.74113	1.87612	1.91702	1.40964	1.26752	1.47459
72	1.74646	1.8736	1.92325	1.38989	1.26103	1.45515
74	1.75585	1.87618	1.91921	1.35983	1.23603	1.4409
76	1.76982	1.86561	1.92397	1.33461	1.20242	1.42139
78	1.78301	1.88657	1.94136	1.31513	1.18011	1.39508
80	1.79662	1.90461	1.9624	1.29281	1.16281	1.37402
82	1.7941	1.91613	1.9889	1.27236	1.13277	1.34542
84	1.80647	1.90854	1.99975	1.25218	1.09891	1.34856
86	1.81064	1.91628	1.98267	1.24418	1.08552	1.32721
88	1.83225	1.90808	1.9703	1.21468	1.05116	1.30046
90	1.82965	1.91239	1.95533	1.19767	1.03088	1.28445
92	1.82651	1.92415	1.94294	1.17649	0.998774	1.25673
94	1.84942	1.92016	1.94702	1.15509	0.974696	1.22934
96	1.85373	1.92374	1.96413	1.13873	0.948502	1.2184
98	1.84721	1.92719	1.97438	1.12904	0.918427	1.18517
100	1.82035	1.92259	1.98858	1.10319	0.894739	1.18556
Normalized Capan-2 GFP signal
Time (hr)	Capan-2 with RPMI CAR CD19Bridge			Capan-2 CD19 OE with RPMI CAR CD19Bridge
0	1	1	1	1	1	1
2	1.03539	1.01479	1.01738	1.05035	1.0269	1.04984
4	1.08886	1.07136	1.05584	1.10496	1.087	1.09557
6	1.15265	1.13238	1.10722	1.16271	1.15894	1.15692
8	1.20268	1.18402	1.16487	1.20365	1.20663	1.20221
10	1.24295	1.24289	1.21169	1.24648	1.24977	1.24516
12	1.27814	1.2858	1.25195	1.3121	1.29239	1.27618
14	1.32414	1.31817	1.30966	1.32342	1.33368	1.31746
16	1.36223	1.38918	1.34252	1.39433	1.3727	1.38263
18	1.42212	1.43977	1.39182	1.43727	1.41209	1.44133
20	1.45989	1.50279	1.43146	1.50969	1.46459	1.49171
22	1.51988	1.55635	1.48194	1.56296	1.53318	1.56525
24	1.56161	1.61373	1.56151	1.60937	1.57014	1.61349
26	1.62859	1.67716	1.61234	1.67	1.63305	1.67379
28	1.68137	1.73481	1.66887	1.72344	1.68231	1.75529
30	1.74624	1.79975	1.7325	1.77829	1.75861	1.80254
32	1.8057	1.86746	1.78289	1.83143	1.81479	1.87452
34	1.88113	1.93267	1.84025	1.88255	1.87459	1.93986
36	1.93609	1.99428	1.91767	1.94249	1.93449	2.01629
38	2.00734	2.06294	1.97435	1.99572	2.01349	2.07925
40	2.06468	2.13979	2.04611	2.08014	2.06178	2.14319
42	2.1579	2.20283	2.09917	2.17153	2.13726	2.21653
44	2.21436	2.26035	2.16958	2.24766	2.20176	2.31195
46	2.28821	2.34824	2.24195	2.32951	2.28549	2.39357
48	2.3681	2.42821	2.32032	2.41372	2.37626	2.48829
50	2.44986	2.50936	2.4169	2.51799	2.45535	2.58167
52	2.53965	2.59574	2.50791	2.58763	2.53292	2.68681
54	2.60786	2.67867	2.58409	2.6497	2.61328	2.74456
56	2.71621	2.76785	2.65555	2.75093	2.6795	2.83583
58	2.78362	2.86601	2.73004	2.82234	2.7718	2.94111
60	2.89936	2.94795	2.82674	2.91817	2.86259	3.04331
62	2.98635	3.05992	2.91283	3.0001	2.92982	3.12373
64	3.07483	3.15948	3.03108	3.07644	2.99684	3.21616
66	3.18546	3.25929	3.11235	3.19807	3.08767	3.3177
68	3.29463	3.37408	3.19036	3.28977	3.17246	3.3913
70	3.39105	3.4824	3.29901	3.35455	3.24795	3.49322
72	3.50026	3.61445	3.39982	3.44863	3.34722	3.57517
74	3.59923	3.71085	3.49823	3.51836	3.43423	3.61378
76	3.72307	3.83731	3.59533	3.57914	3.50652	3.73951
78	3.87857	3.93652	3.70789	3.67333	3.57069	3.80927
80	3.99671	4.06738	3.80124	3.73512	3.62715	3.89458
82	4.11267	4.1513	3.90523	3.78877	3.6792	3.95625
84	4.22213	4.25713	3.99057	3.82836	3.7566	4.03989
86	4.3335	4.36416	4.08301	3.85998	3.80699	4.07637
88	4.42482	4.43196	4.18076	3.89847	3.80672	4.13046
90	4.51069	4.53515	4.26368	3.89669	3.85034	4.18868
92	4.60555	4.61098	4.3537	3.95534	3.84109	4.20061
94	4.70639	4.71155	4.4316	3.98104	3.85374	4.24638
96	4.81148	4.80109	4.49219	4.00878	3.88149	4.24714
98	4.89611	4.89621	4.59204	4.0264	3.89063	4.25515
100	4.98335	4.96924	4.66025	3.99689	3.89313	4.24236
Supplementary Figure 1g		240501
Normalized tumor GFP signal
Time (hr)	RPMI 8226 with Untransduced T cell			RPMI 8226 CD19 OE with Untransduced T cell
0	1	1	1	1	1	1
2	1.06097	1.18615	1.12495	1.00523	1.00575	1.04899
4	1.10741	1.26604	1.17733	1.00119	1.00517	1.04257
6	1.16004	1.33586	1.23337	1.00913	1.02334	1.05388
8	1.20573	1.40459	1.29262	1.02198	1.04345	1.07655
10	1.24332	1.47177	1.34131	1.03401	1.06019	1.08662
12	1.29218	1.53353	1.39868	1.05538	1.08665	1.10951
14	1.34487	1.59468	1.45656	1.08685	1.10877	1.13505
16	1.38289	1.64165	1.5105	1.10499	1.12932	1.16205
18	1.42806	1.70173	1.55966	1.1247	1.16136	1.18946
20	1.47551	1.76393	1.61199	1.14965	1.18763	1.21797
22	1.5154	1.8193	1.6602	1.17558	1.21884	1.24134
24	1.55841	1.87096	1.69816	1.19561	1.24581	1.2705
26	1.60695	1.9249	1.76021	1.22619	1.27839	1.30104
28	1.6446	1.98099	1.80621	1.24734	1.30791	1.33317
30	1.6773	2.04687	1.85299	1.28667	1.34479	1.36731
32	1.72367	2.09703	1.9079	1.30762	1.37046	1.39907
34	1.76026	2.15042	1.96761	1.34386	1.40541	1.43281
36	1.80182	2.20959	2.01816	1.37379	1.43179	1.46834
38	1.83177	2.26462	2.07178	1.4091	1.47177	1.50658
40	1.87668	2.3232	2.1234	1.43634	1.50098	1.5346
42	1.92883	2.37248	2.17796	1.47211	1.54012	1.57134
44	1.96465	2.42617	2.22977	1.50009	1.56466	1.60357
46	2.00431	2.47011	2.28883	1.53507	1.59321	1.63815
48	2.04984	2.52539	2.34457	1.57033	1.62305	1.68403
50	2.07402	2.59136	2.38488	1.60465	1.65769	1.71628
52	2.08032	2.61805	2.41959	1.62654	1.67454	1.79731
54	2.10961	2.68316	2.46531	1.65761	1.68617	1.83785
56	2.15043	2.7436	2.51312	1.69006	1.76117	1.88145
58	2.18232	2.79902	2.55725	1.73227	1.76663	1.90823
60	2.2198	2.85369	2.61285	1.76197	1.79991	1.95355
62	2.25917	2.9193	2.65144	1.79418	1.83963	1.9927
64	2.29646	2.98059	2.69681	1.84083	1.87404	2.0377
66	2.37406	3.05271	2.79821	1.88059	1.91849	2.07596
68	2.41517	3.18899	2.84281	1.91991	1.95363	2.12578
70	2.44914	3.25452	2.90719	1.97402	1.99478	2.15677
72	2.48199	3.31961	2.96332	1.99806	2.02938	2.18797
74	2.50666	3.38515	3.02152	2.03859	2.05658	2.22367
76	2.5693	3.46107	3.0575	2.0772	2.10461	2.26051
78	2.60329	3.52921	3.12177	2.11618	2.1428	2.30927
80	2.64148	3.60105	3.18114	2.15234	2.18495	2.34886
82	2.68227	3.76308	3.23246	2.20657	2.23912	2.40243
84	2.72778	3.75334	3.28806	2.24905	2.27648	2.43364
86	2.74691	3.91188	3.34222	2.28677	2.31222	2.48854
88	2.80089	3.98487	3.4252	2.33787	2.3465	2.52603
90	2.83571	4.05495	3.46178	2.38599	2.38677	2.5696
92	2.87674	4.15272	3.50003	2.42798	2.43286	2.61133
94	2.9131	4.20664	3.5544	2.47162	2.48844	2.65079
96	2.95003	4.2775	3.62062	2.52719	2.53151	2.70428
98	2.9921	4.3636	3.67837	2.57339	2.58588	2.74994
100	3.0414	4.4331	3.7276	2.62224	2.6239	2.80339
Time (hr)	RPMI 8226 with BCMA CAR CD19 Bridge			RPMI 8226 CD19 OE with BCMA CAR CD19 Bridge
0	1	1	1	1	1	1
2	1.07353	1.06998	1.14936	1.00736	0.989454	1.00144
4	1.06312	1.07108	1.15404	0.948068	0.928507	0.940834
6	1.06066	1.071	1.15263	0.896459	0.873617	0.892179
8	1.06084	1.08064	1.14909	0.858069	0.83957	0.854154
10	1.04861	1.07235	1.14195	0.816736	0.813202	0.820266
12	1.02943	1.06436	1.1314	0.79043	0.778022	0.792337
14	1.02611	1.1014	1.11927	0.763464	0.752074	0.763514
16	1.02052	1.05537	1.11603	0.723418	0.724962	0.733684
18	1.01586	1.06037	1.10642	0.706142	0.700091	0.703374
20	1.01423	1.05432	1.10017	0.679036	0.681246	0.675947
22	1.00764	1.05299	1.10549	0.651822	0.656957	0.658286
24	1.00527	1.06078	1.09675	0.636762	0.635519	0.652532
26	1.00451	1.06035	1.08215	0.614102	0.624569	0.632716
28	1.00441	1.0604	1.08821	0.601608	0.60653	0.612399
30	1.00408	1.058	1.07364	0.584149	0.590389	0.598294
32	1.00032	1.06269	1.07506	0.568687	0.577532	0.584338
34	0.999661	1.0525	1.05602	0.548339	0.568323	0.566751
36	0.985132	1.05555	1.0668	0.537734	0.563181	0.555335
38	0.987879	1.05575	1.04782	0.523129	0.552765	0.540109
40	0.976416	1.04978	1.0375	0.511903	0.538347	0.531663
42	0.967334	1.04495	1.02287	0.492319	0.525256	0.523261
44	0.954655	1.04454	1.02102	0.477576	0.516011	0.510244
46	0.94284	1.03578	1.00564	0.464729	0.506015	0.495536
48	0.928687	1.02772	0.991935	0.448714	0.493294	0.479184
50	0.921172	1.02712	0.986127	0.437705	0.484957	0.465816
52	0.899191	1.06621	0.938416	0.460684	0.514753	0.464085
54	0.880363	0.990219	0.9324	0.449442	0.507485	0.459144
56	0.87484	1.00021	0.920701	0.422432	0.465189	0.458356
58	0.857734	0.986775	0.90607	0.432044	0.482758	0.451078
60	0.847282	0.993448	0.889035	0.428372	0.475084	0.444968
62	0.842274	0.956743	0.88047	0.416274	0.464001	0.431943
64	0.825291	0.955082	0.870178	0.409451	0.453005	0.420163
66	0.817011	0.941725	0.843957	0.397961	0.444602	0.426735
68	0.807371	0.926604	0.827788	0.377112	0.438003	0.426793
70	0.783561	0.923107	0.803266	0.370488	0.428651	0.416251
72	0.76329	0.919447	0.776078	0.360163	0.410528	0.408874
74	0.741678	0.896647	0.75068	0.356016	0.406104	0.401114
76	0.723225	0.880852	0.732691	0.373499	0.3989	0.396224
78	0.706057	0.880004	0.712157	0.373895	0.382842	0.395808
80	0.699363	0.857451	0.671508	0.362979	0.385102	0.395411
82	0.67403	0.84115	0.65748	0.344308	0.383778	0.387853
84	0.656153	0.826671	0.6321	0.345024	0.367719	0.369368
86	0.6266	0.817698	0.599321	0.34519	0.361356	0.350165
88	0.606608	0.79912	0.581704	0.346201	0.355336	0.34024
90	0.577391	0.774046	0.572062	0.336883	0.353214	0.329393
92	0.555331	0.758907	0.543569	0.32986	0.34062	0.333597
94	0.535804	0.752469	0.510294	0.335468	0.331486	0.324945
96	0.50952	0.72901	0.493585	0.328412	0.328239	0.307864
98	0.489854	0.717147	0.466145	0.325122	0.325205	0.317156
100	0.47077	0.706115	0.462919	0.322513	0.323971	0.315339
Supplementary Figure 1h
% CD3 T cells	CD4			CD8
Untransduced	67.9	96.7	93.6	12.9	1.48	2.23
MesoCAR TnMUC1Bridge	35.5	57.9	82.9	58.6	34.1	11.7
MesoCAR CD19Bridge	34.1	55.3	74.1	60.2	37.3	21.2
Supplementary Figure 1i
% CD4 T cell	TCM			TN			TEMRA			TEM
Untransduced	34.1	77	53.3	18.5	12.7	23	3.06	0.52	2.52	44.3	9.8	21.2
MesoCAR TnMUC1Bridge	31.4	41.4	54.5	9.17	6.46	10.7	10.8	1.96	1.6	48.6	50.2	33.3
MesoCAR CD19Bridge	38.1	45.3	51.2	13.7	8.74	15.7	9.79	2.14	2.63	38.4	43.8	30.5
% CD4 T cell	TCM			TN			TEMRA			TEM
Untransduced	16.9	45.1	18.4	33.1	25.3	50.9	13.9	7.59	11.8	36.2	21.9	19
MesoCAR TnMUC1Bridge	11.9	15.8	39.4	41.1	33.7	45.9	30.8	14.2	4.11	16.2	36.3	10.6
MesoCAR CD19Bridge	5.61	13.1	26.3	46	33	61	30.1	14.2	4.65	18.3	39.7	8.01
Supplementary Figure 1j
Mean TNF-a concentration (pg/mL)
Untransduced	MesoCAR TnMUC1 Bridge	MesoCAR CD19 Bridge
7.38	2525	2275
13.5	2849	2669
14.6	2496	2254
Supplementary Figure 1k
Mean GzmB concentration (pg/mL)
Untransduced	MesoCAR TnMUC1 Bridge	MesoCAR CD19 Bridge
522	298997	302794
550	134041	133736
449	52979	62870
Supplementary Figure 1l
Mean IFN-r concentration (pg/mL)
Untransduced	MesoCAR TnMUC1 Bridge	MesoCAR CD19 Bridge
25	6362	10737
74.7	12401	11424
141	18511	19789
Supplementary Figure 1m
Mean IL-2 concentration (pg/mL)
Untransduced	MesoCAR TnMUC1 Bridge	MesoCAR CD19 Bridge
38.1	26069	28760
18.8	24285	35539
31.3	111180	210292

## Sheet: Source Data Supplementary Fig 2
Supplementary Figure 2b
Tumor size (mm^3)
Days	Capan-2 wild-type					Capan-2 C1GALT1 KO					Capan-2 + Itraconazole (40 mg/kg)
7	195.584	221.961	149.044	206.903	174.723	186.984	102.473	159.277	234.557	159.128	251.436	176.147	179.877	208.413	199.71
10	306.86	360.184	254.749	269.08	181.296	217.233	138.175	161.319	257.649	219.166	298.181	198.301	288.772	294.119	209.631
13	256.744	377.517	222.857	291.113	282.745	290.821	124.22	188.816	276.76	214.572	310.178	189.052	308.599	278.495	273.972
16	360.055	450.196	186.313	376.976	277.159	295.846	124.589	186.018	349.416	255.398	411.615	348.573	363.179	365.547	300.65
20	282.939	448.506	193.603	417.836	262.941	255.386	85.6786	195.049	354.793	212.842	400.102	286.181	346.611	672.207	513.461
23	460.087	677.782	256.332	590.582	404.539	389.342	110.807	325.147	458.58	246.246	700.584	506.696	525.054	450.213	441.228
27	454.504	780.994	194.556	522.046	433.665	257.019	136.125	310.216	407.306	290.688	552.269	425.15	458.536	484.453	579.041
34	485.476	569.026	331.793	512.505	424.481	402.078	197.555	440.566	551.229	409.393	839.866	414.695	649.615	537.068	735.092
41	385.878	418.862	782.431	545.642	428.453	512.513	412.715	805.689	485.741	364.925	682.446	1163.62	742.428	878.171	1368.44
55	866.594	664.428	1016.5	921.377	1477.83	505.667	1336.63	1402.19	727.648	797.886	808.576	1834.27	729.76	291.862	1114.08
Supplementary Figure 2c
Normalized Capan-2 GFP signal with different itraconazole (uM)
Time (hr)	0			0.1			0.25			0.5			1			2.5			5			10			25			50
0	1	1	1	1	1	1	1	1	1	1	1	1	1	1	1	1	1	1	1	1	1	1	1	1	1	1	1	1	1	1
2	1.06872	1.05249	1.05438	1.10549	1.02483	1.03134	1.01098	1.00842	1.01167	1.03849	1.03174	1.04825	1.06097	1.01639	1.02151	1.00529	1.00729	0.994962	0.979486	1.00115	0.996194	1.01763	0.996361	1.00117	0.984919	0.965123	0.97835	0.940381	0.957598	0.958923
4	1.10492	1.05688	1.09976	1.14024	1.0532	1.03192	1.03669	1.03078	1.04368	1.03911	1.04948	1.06986	1.07883	1.04738	1.01624	1.01337	1.02169	1.0188	0.989139	0.996457	0.99078	1.02073	1.00139	1.00322	0.990907	0.967229	0.985943	0.936001	0.949737	0.949037
6	1.12776	1.06811	1.13058	1.15848	1.06945	1.06404	1.063	1.04324	1.04467	1.06439	1.05398	1.10204	1.10587	1.04887	1.01642	1.00738	1.0036	1.01552	0.986503	0.985341	0.982335	1.01089	1.00441	1.00088	0.977084	0.974833	0.987666	0.938492	0.943996	0.944585
8	1.14629	1.10392	1.17736	1.19396	1.10255	1.09478	1.08488	1.06654	1.05545	1.08639	1.05492	1.12741	1.12551	1.05837	1.01585	0.995641	1.0034	1.01714	0.990067	0.980523	0.979539	1.0094	1.01842	0.992533	0.965534	0.954536	0.968768	0.937019	0.932356	0.939562
10	1.15262	1.14533	1.21965	1.22481	1.14107	1.13968	1.1275	1.09919	1.06261	1.12294	1.08089	1.17847	1.1521	1.07414	1.03581	1.00833	1.02823	1.01769	0.98978	0.998916	0.982853	1.00434	1.02154	0.995923	0.96745	0.961886	0.95569	0.942108	0.924472	0.947655
12	1.22149	1.17022	1.30425	1.26923	1.16842	1.20009	1.18873	1.13678	1.09138	1.15056	1.11973	1.20805	1.20013	1.11353	1.05008	1.0129	1.04066	1.04515	0.990358	1.01323	0.980638	1.01218	1.03083	0.99156	0.972335	0.947948	0.961371	0.936031	0.930358	0.939094
14	1.28054	1.20601	1.34204	1.29318	1.22756	1.2413	1.21887	1.20172	1.13874	1.20862	1.15902	1.27766	1.22398	1.14325	1.08172	1.0508	1.06154	1.05736	1.01964	1.03164	0.993251	1.02792	1.03895	0.994731	0.955071	0.954861	0.96445	0.920131	0.930786	0.937321
16	1.30645	1.24451	1.44049	1.33773	1.28563	1.3169	1.26344	1.25196	1.19801	1.27402	1.20075	1.33731	1.28329	1.16643	1.12544	1.07601	1.08512	1.08716	1.0406	1.0525	1.13478	1.0478	1.04675	1.00131	0.953264	0.956138	0.953426	0.911327	0.929925	0.933166
18	1.32254	1.32027	1.47887	1.40732	1.31854	1.36835	1.32977	1.29886	1.26145	1.31928	1.25054	1.38523	1.30376	1.20023	1.17635	1.08745	1.12524	1.09686	1.0877	1.07182	1.02685	1.07115	1.06184	1.00651	0.95893	0.95765	0.948507	0.902375	0.921672	0.924964
20	1.39198	1.36242	1.57131	1.4654	1.36702	1.40975	1.39379	1.38007	1.3155	1.37506	1.2959	1.47244	1.35743	1.26453	1.21496	1.15306	1.15258	1.15244	1.12194	1.11289	1.18575	1.10922	1.0883	1.00748	0.957859	0.973807	0.93728	0.90227	0.915743	0.919039
22	1.45147	1.43127	1.6283	1.54338	1.39645	1.46935	1.46389	1.42287	1.37063	1.4319	1.3442	1.53209	1.44373	1.31499	1.27109	1.18824	1.20957	1.16934	1.14908	1.15536	1.09852	1.13991	1.13636	1.03527	0.950986	0.973021	0.94363	0.90031	0.909279	0.907464
24	1.46534	1.51824	1.713	1.59998	1.46836	1.5354	1.51145	1.47542	1.46474	1.53106	1.42101	1.60599	1.47708	1.39139	1.31221	1.25339	1.27227	1.20447	1.19599	1.20387	1.20123	1.20014	1.1756	1.0612	0.965203	0.970403	0.950902	0.891343	0.900601	0.897573
26	1.58428	1.59653	1.79318	1.68432	1.55637	1.6167	1.59872	1.52129	1.52486	1.63208	1.50957	1.68014	1.54963	1.47009	1.3802	1.33049	1.34475	1.25554	1.25662	1.27255	1.34469	1.25672	1.22487	1.10039	0.969577	0.971439	0.945578	0.876378	0.886914	0.87482
28	1.64434	1.6692	1.86379	1.74796	1.65388	1.71931	1.70449	1.6134	1.62218	1.70295	1.5362	1.76984	1.623	1.56112	1.44411	1.39648	1.40372	1.33926	1.30631	1.34439	1.39379	1.31032	1.30332	1.16653	0.968585	0.956128	0.941043	0.852621	0.87159	0.863723
30	1.68188	1.73051	1.90633	1.84235	1.73509	1.82606	1.81942	1.72807	1.71187	1.76677	1.64959	1.82289	1.69749	1.61488	1.48381	1.47293	1.50329	1.42251	1.3565	1.42957	1.48925	1.38871	1.39805	1.22383	0.965196	0.967831	0.950001	0.842123	0.85821	0.850304
32	1.78197	1.7754	1.98382	1.93907	1.80452	1.91609	1.91351	1.822	1.78604	1.87643	1.71298	1.94486	1.75981	1.73007	1.5718	1.52738	1.6186	1.48973	1.44761	1.51015	1.56936	1.49783	1.48572	1.32272	0.966965	0.945277	0.96298	0.826322	0.84047	0.834359
34	1.86423	1.81468	2.04134	2.00016	1.92011	1.97309	1.97071	1.89714	1.8482	1.99772	1.77773	2.01082	1.87998	1.82902	1.6435	1.63628	1.73063	1.58033	1.52651	1.60688	1.6595	1.57043	1.59211	1.38664	0.960889	0.958106	0.981016	0.811187	0.828915	0.822673
36	1.94726	1.92454	2.06824	2.08117	1.99888	2.03936	2.02589	1.93781	1.89726	2.07952	1.84913	2.06829	1.97807	1.90539	1.78604	1.73842	1.81723	1.6895	1.62721	1.70529	1.7197	1.66891	1.69493	1.49833	0.981031	0.966203	0.987815	0.795352	0.822057	0.800153
38	2.02864	1.99161	2.11958	2.19927	2.09489	2.08541	2.03716	1.96548	1.8928	2.17142	1.95339	2.1606	2.05543	1.96716	1.89299	1.83242	1.89953	1.78418	1.74889	1.80963	1.84861	1.74778	1.81088	1.57854	0.999456	0.988591	1.01829	0.783553	0.813039	0.787753
40	2.11212	2.07591	2.18366	2.26781	2.19655	2.17726	2.1166	2.02356	1.9777	2.2372	2.00611	2.19042	2.12487	2.04316	1.95247	1.94411	1.97301	1.85491	1.84544	1.8983	1.91698	1.8628	1.92579	1.66253	1.0195	1.01658	1.04348	0.767714	0.797545	0.775077
42	2.1913	2.18148	2.22318	2.34867	2.26949	2.23772	2.1782	2.09134	2.02857	2.25181	2.07643	2.22805	2.19118	2.03931	2.02543	2.03207	2.07857	1.9306	2.01351	2.00064	2.00517	1.94889	2.01788	1.77546	1.04341	1.03167	1.05828	0.759286	0.785366	0.771591
44	2.27446	2.26949	2.23724	2.44078	2.29308	2.28342	2.19827	2.14845	2.07845	2.30855	2.11005	2.23398	2.25105	2.07637	2.12791	2.09249	2.14136	2.0203	2.10066	2.10398	2.14913	2.05146	2.12483	1.91615	1.07044	1.0683	1.09537	0.745238	0.764914	0.761343
46	2.36914	2.3398	2.25547	2.50844	2.31705	2.33112	2.25271	2.22079	2.22182	2.34407	2.24162	2.25289	2.29136	2.13794	2.204	2.13562	2.22957	2.09004	2.16189	2.2071	2.21005	2.15935	2.22965	2.01626	1.12794	1.10698	1.14609	0.72837	0.752031	0.74959
48	2.47093	2.40934	2.29157	2.55049	2.33678	2.3424	2.29857	2.29444	2.25688	2.35239	2.26904	2.27723	2.34181	2.22328	2.27867	2.17793	2.28108	2.1149	2.29169	2.30659	2.19481	2.22689	2.4392	2.17101	1.19664	1.15961	1.16458	0.718415	0.740726	0.738268
50	2.55658	2.48932	2.29203	2.58413	2.35212	2.36944	2.33597	2.34244	2.29206	2.40332	2.33383	2.31708	2.41492	2.26252	2.28014	2.22929	2.30283	2.19315	2.35692	2.33341	2.25735	2.33922	2.51269	2.33224	1.24087	1.20313	1.22467	0.704154	0.727833	0.730095
52	2.59401	2.56061	2.29837	2.61498	2.38949	2.40535	2.36407	2.37964	2.38301	2.42939	2.36695	2.35777	2.44021	2.32763	2.33888	2.2841	2.32219	2.26282	2.39187	2.37333	2.26334	2.39364	2.49909	2.44269	1.29257	1.26243	1.29959	0.694092	0.71792	0.717996
54	2.65841	2.58426	2.30633	2.6257	2.40209	2.40676	2.41029	2.41029	2.42314	2.4139	2.38472	2.36766	2.46551	2.37926	2.32354	2.38671	2.34597	2.31111	2.41484	2.44139	2.25945	2.41018	2.52798	2.54499	1.38155	1.32049	1.36701	0.680087	0.70223	0.707075
56	2.70448	2.64298	2.30178	2.65025	2.41744	2.40507	2.41985	2.40705	2.44539	2.44178	2.47849	2.38053	2.49903	2.44231	2.35304	2.44162	2.36311	2.34963	2.45064	2.5027	2.2554	2.43186	2.58012	2.68698	1.44354	1.37372	1.45267	0.676668	0.69466	0.690263
58	2.73825	2.69753	2.31623	2.68174	2.4208	2.4059	2.41075	2.40174	2.45115	2.44219	2.47213	2.39138	2.53168	2.46275	2.36857	2.49766	2.38183	2.41515	2.45824	2.51254	2.28093	2.47268	2.61595	2.78532	1.53621	1.46372	1.52001	0.669907	0.681131	0.684401
60	2.78848	2.73642	2.31291	2.70583	2.42986	2.41625	2.4106	2.40724	2.47684	2.45506	2.48448	2.38348	2.53204	2.48499	2.37944	2.5669	2.37879	2.42055	2.45376	2.55056	2.27135	2.48088	2.64568	2.86609	1.61956	1.52219	1.63378	0.655541	0.661503	0.679221
62	2.81266	2.77413	2.3095	2.71881	2.43721	2.41292	2.40091	2.41897	2.47788	2.47393	2.49183	2.39008	2.53864	2.49615	2.37992	2.58223	2.3899	2.42378	2.49553	2.54053	2.29972	2.50115	2.64309	2.96135	1.69479	1.66027	1.72546	0.648127	0.653934	0.688619
64	2.83214	2.80651	2.30626	2.72472	2.44326	2.42852	2.44024	2.42012	2.50164	2.47719	2.51388	2.39088	2.5364	2.49733	2.38172	2.58489	2.3845	2.43536	2.50217	2.55591	2.29137	2.52319	2.66995	3.06112	1.79219	1.72402	1.84821	0.636542	0.640281	0.666537
66	2.8487	2.81391	2.30971	2.75339	2.45367	2.42024	2.43904	2.42282	2.51511	2.48201	2.5198	2.39796	2.5677	2.50374	2.38454	2.5917	2.37291	2.44145	2.51835	2.59211	2.34887	2.54992	2.68731	3.09477	1.87044	1.81603	1.97014	0.625942	0.631974	0.657191
68	2.87889	2.81944	2.30829	2.74241	2.45116	2.42041	2.44676	2.42418	2.51288	2.48266	2.52092	2.40952	2.5618	2.51446	2.38712	2.59849	2.3743	2.44448	2.52648	2.59167	2.34656	2.55805	2.69991	3.13464	1.92172	1.89184	2.07955	0.611735	0.624364	0.639238
70	2.88694	2.83121	2.33265	2.75947	2.44282	2.41994	2.44882	2.42098	2.51845	2.48741	2.51403	2.40858	2.56723	2.51502	2.37501	2.60523	2.37355	2.43806	2.5245	2.5848	2.35536	2.58356	2.72332	3.15017	2.02028	1.98041	2.21531	0.612894	0.617653	0.628986
72	2.88876	2.84849	2.32797	2.77426	2.44121	2.42086	2.44942	2.41376	2.51578	2.48499	2.51847	2.41841	2.56913	2.518	2.38355	2.5989	2.37071	2.43038	2.51805	2.58545	2.34924	2.59801	2.72012	3.16412	2.10431	2.04918	2.30062	0.604559	0.614337	0.618728
74	2.9024	2.84396	2.32351	2.7755	2.45705	2.41596	2.44053	2.40978	2.51692	2.4875	2.5155	2.4163	2.56952	2.52253	2.38252	2.59537	2.37036	2.44194	2.51741	2.59318	2.35494	2.58981	2.70328	3.16156	2.13412	2.18178	2.41684	0.596673	0.612656	0.606765
76	2.89276	2.83796	2.33399	2.77596	2.46168	2.41816	2.44334	2.40112	2.52254	2.47841	2.50581	2.41856	2.5668	2.5239	2.38467	2.59413	2.38133	2.43824	2.51171	2.5885	2.35475	2.59361	2.70958	3.16425	2.15174	2.26535	2.58567	0.596525	0.610994	0.62775
78	2.89978	2.84691	2.32658	2.76024	2.46263	2.41447	2.44303	2.41751	2.53016	2.48876	2.52317	2.40897	2.56693	2.51436	2.38216	2.59219	2.37484	2.44529	2.5023	2.58836	2.33474	2.60212	2.71206	3.13818	2.26542	2.3763	2.65769	0.589165	0.605523	0.608948
80	2.89038	2.85468	2.3253	2.76838	2.45059	2.40791	2.44147	2.41655	2.53121	2.47807	2.51425	2.41289	2.56595	2.51639	2.37697	2.57833	2.36635	2.42781	2.50498	2.58964	2.34121	2.60788	2.70933	3.15363	2.38583	2.57654	2.71269	0.574725	0.602148	0.605915
82	2.87909	2.84454	2.31861	2.77073	2.44988	2.41514	2.42979	2.41251	2.52629	2.47779	2.52067	2.41189	2.57777	2.5152	2.37347	2.58684	2.37792	2.42479	2.48936	2.58829	2.33848	2.60579	2.70898	3.13956	2.47582	2.61789	2.72792	0.569818	0.587479	0.595388
84	2.88108	2.84871	2.3186	2.76507	2.43726	2.39834	2.4258	2.41599	2.52174	2.46122	2.50602	2.41708	2.58407	2.5142	2.36157	2.57658	2.3466	2.42687	2.49411	2.58875	2.31823	2.59821	2.70402	3.16246	2.53754	2.669	2.77597	0.561098	0.58365	0.585893
86	2.8752	2.84797	2.3232	2.76914	2.44809	2.40695	2.41738	2.41013	2.51549	2.47716	2.50643	2.4067	2.57401	2.50788	2.353	2.56233	2.36135	2.4325	2.48493	2.59098	2.33048	2.54576	2.69149	3.15345	2.73064	2.7146	2.78182	0.553042	0.569277	0.574692
88	2.86553	2.85438	2.32875	2.76812	2.44148	2.36918	2.41293	2.40609	2.50187	2.48175	2.50519	2.40127	2.57272	2.51136	2.35311	2.55077	2.35408	2.41902	2.46473	2.58412	2.33629	2.54271	2.68943	3.14333	2.78442	2.75652	2.77816	0.545369	0.56226	0.562934
90	2.84958	2.84615	2.32108	2.76535	2.44047	2.39768	2.41338	2.40213	2.50135	2.47937	2.48301	2.40531	2.58084	2.50565	2.34876	2.55261	2.35266	2.41508	2.47127	2.58174	2.33197	2.54827	2.67814	3.13487	2.89863	2.75638	2.81453	0.542519	0.566728	0.556777
92	2.84263	2.83016	2.30711	2.76384	2.43721	2.39008	2.40623	2.39738	2.49627	2.48091	2.48925	2.40335	2.56857	2.49773	2.34434	2.5487	2.35107	2.40912	2.4728	2.57447	2.31145	2.53847	2.67032	3.11556	2.91647	2.78505	2.81913	0.538019	0.559805	0.552778
94	2.83869	2.833	2.3059	2.76188	2.43288	2.38507	2.40363	2.39319	2.49324	2.47488	2.484	2.38401	2.57981	2.49387	2.33741	2.55252	2.34915	2.41151	2.47941	2.55816	2.3101	2.52714	2.652	3.10621	2.91912	2.79598	2.82212	0.537532	0.556	0.55488
96	2.84991	2.82711	2.29763	2.75488	2.41973	2.38549	2.3994	2.36327	2.48541	2.46906	2.48855	2.38208	2.56342	2.49439	2.32019	2.53528	2.33218	2.41454	2.4751	2.56207	2.32011	2.52497	2.63143	3.09775	2.92958	2.78441	2.81367	0.526142	0.550364	0.546477
98	2.8517	2.83277	2.29378	2.76038	2.41913	2.3855	2.40013	2.35774	2.48417	2.47375	2.45768	2.37712	2.55913	2.49276	2.32047	2.52998	2.33018	2.39332	2.46282	2.54856	2.30599	2.52619	2.62466	3.09262	2.94	2.79248	2.8161	0.522282	0.541524	0.547735
100	2.85673	2.81714	2.29115	2.7425	2.41137	2.3835	2.38886	2.35902	2.4731	2.47013	2.46877	2.37728	2.5616	2.4847	2.31641	2.52618	2.3302	2.40905	2.43566	2.54551	2.31402	2.51899	2.62042	3.07262	2.93262	2.78713	2.81116	0.522085	0.540111	0.539953
102	2.84514	2.81422	2.28495	2.73712	2.39534	2.37854	2.36193	2.37396	2.47125	2.47125	2.45246	2.37473	2.55779	2.46714	2.30959	2.52519	2.32976	2.40239	2.4355	2.54123	2.2978	2.54189	2.61784	3.05279	2.95054	2.78681	2.82122	0.516302	0.532864	0.533734
104	2.84877	2.81606	2.28426	2.73792	2.40696	2.37246	2.37492	2.37171	2.46592	2.47232	2.44892	2.35436	2.55526	2.4759	2.30441	2.52426	2.32798	2.3929	2.40005	2.52863	2.28909	2.53368	2.61216	3.04551	2.93793	2.81012	2.82489	0.513573	0.5229	0.531993
106	2.84556	2.80851	2.28742	2.71749	2.40651	2.37108	2.36277	2.32361	2.47589	2.47385	2.44219	2.35973	2.5517	2.46058	2.29595	2.52046	2.3303	2.3924	2.40273	2.51524	2.28083	2.50424	2.6058	3.03414	2.91979	2.79457	2.82126	0.512511	0.524158	0.52385
108	2.84495	2.80671	2.28908	2.71297	2.39876	2.36594	2.35405	2.34385	2.4669	2.47112	2.44665	2.34372	2.54372	2.46557	2.28016	2.50842	2.32141	2.37721	2.38872	2.50821	2.27347	2.50121	2.58134	3.0303	2.92396	2.77168	2.81721	0.504444	0.51788	0.523385
110	2.83877	2.79257	2.28286	2.71015	2.38329	2.36461	2.35901	2.32781	2.46244	2.46052	2.44669	2.35101	2.53664	2.45164	2.28378	2.50495	2.32237	2.36609	2.38843	2.51402	2.26629	2.51766	2.59404	2.98698	2.91326	2.77257	2.81336	0.499184	0.512853	0.51491
112	2.83557	2.79087	2.28272	2.68284	2.38399	2.36172	2.34115	2.34395	2.4616	2.44057	2.44368	2.34409	2.53239	2.45074	2.28118	2.50473	2.30597	2.35522	2.36051	2.49643	2.25513	2.51283	2.57439	2.97816	2.90818	2.76252	2.78489	0.489585	0.509692	0.514231
114	2.83236	2.7893	2.28229	2.69917	2.38934	2.35763	2.35082	2.3263	2.44806	2.45199	2.4318	2.33295	2.51914	2.44235	2.27808	2.48529	2.27476	2.33133	2.34434	2.4842	2.26167	2.48873	2.58038	2.98243	2.90011	2.74339	2.79842	0.482856	0.501265	0.505118
116	2.82387	2.78145	2.28294	2.69037	2.3847	2.34301	2.35002	2.32077	2.44445	2.45783	2.42972	2.3288	2.51486	2.4333	2.28005	2.46253	2.27259	2.35325	2.3159	2.47881	2.23287	2.48681	2.57721	2.97561	2.87445	2.74546	2.77106	0.482897	0.500625	0.503083
118	2.81487	2.76518	2.27494	2.67752	2.3565	2.35568	2.34052	2.31723	2.43886	2.44632	2.42599	2.33131	2.51442	2.4227	2.2791	2.45956	2.2672	2.3238	2.30763	2.46375	2.22979	2.486	2.57112	2.95022	2.891	2.73931	2.76406	0.486126	0.490349	0.497797
120	2.80939	2.76633	2.26257	2.67525	2.355	2.35725	2.3384	2.31594	2.43562	2.44815	2.42377	2.32241	2.5042	2.42047	2.27164	2.45331	2.26469	2.31827	2.30358	2.45455	2.22175	2.47592	2.57224	2.94209	2.8663	2.7284	2.74923	0.480059	0.496108	0.505655
122	2.81382	2.77573	2.26581	2.67577	2.37495	2.34579	2.3401	2.3074	2.43289	2.43434	2.41777	2.3223	2.50756	2.42302	2.26098	2.44626	2.25498	2.31089	2.28956	2.42381	2.21966	2.46978	2.56261	2.89383	2.85796	2.69999	2.73761	0.475725	0.498382	0.500421
124	2.81155	2.77442	2.26249	2.68927	2.37755	2.34332	2.3321	2.3023	2.42938	2.42538	2.41157	2.32137	2.50324	2.4145	2.26093	2.43569	2.24322	2.31858	2.28011	2.40857	2.20744	2.45512	2.5486	2.89008	2.84469	2.69717	2.71924	0.473873	0.482429	0.500215
126	2.80263	2.75489	2.24897	2.66925	2.35231	2.3403	2.32323	2.30239	2.42434	2.44481	2.41296	2.30765	2.4977	2.41285	2.25682	2.42454	2.23798	2.29437	2.26513	2.37752	2.20542	2.44178	2.54381	2.8845	2.82853	2.68974	2.72392	0.462726	0.496152	0.50515
128	2.8045	2.76434	2.25022	2.66257	2.34937	2.32962	2.29885	2.2999	2.41734	2.43728	2.38861	2.30496	2.49584	2.41427	2.25007	2.42002	2.22866	2.28414	2.24922	2.37334	2.17065	2.40536	2.54175	2.87551	2.82473	2.68771	2.68595	0.467802	0.467486	0.49637
130	2.79316	2.76845	2.23946	2.65241	2.35094	2.33024	2.29201	2.29986	2.40323	2.42788	2.39143	2.30059	2.48879	2.41079	2.22013	2.37828	2.22771	2.27459	2.2271	2.36759	2.17446	2.36137	2.53339	2.85625	2.81452	2.63521	2.65947	0.458262	0.472985	0.495494
132	2.78937	2.76774	2.23376	2.65096	2.35109	2.3201	2.2868	2.29837	2.4168	2.42398	2.38096	2.29834	2.47291	2.39866	2.22534	2.37043	2.21383	2.26156	2.17733	2.3418	2.16873	2.34502	2.49889	2.85728	2.80867	2.66118	2.66132	0.455524	0.471057	0.489522
134	2.787	2.74831	2.21571	2.64833	2.34359	2.31906	2.28352	2.29288	2.39678	2.4174	2.37842	2.29582	2.46345	2.40031	2.21862	2.35486	2.2077	2.2501	2.17024	2.32477	2.14611	2.33847	2.48756	2.84007	2.78853	2.67699	2.65244	0.458379	0.462903	0.491788
136	2.77172	2.73946	2.21318	2.6471	2.34823	2.31231	2.2802	2.29213	2.39315	2.42071	2.37306	2.29833	2.46395	2.40215	2.21591	2.34729	2.17617	2.23353	2.1606	2.31141	2.15579	2.32763	2.46845	2.82684	2.77272	2.63148	2.63674	0.453731	0.461668	0.490252
138	2.76873	2.72705	2.19618	2.64157	2.33324	2.31221	2.27416	2.26509	2.39006	2.40222	2.36915	2.2872	2.43994	2.3991	2.20678	2.34144	2.16872	2.22723	2.15647	2.29176	2.12513	2.31291	2.44999	2.80521	2.76291	2.62401	2.61801	0.455268	0.462652	0.486328
140	2.76454	2.71321	2.1821	2.63166	2.32542	2.30603	2.2747	2.28026	2.39382	2.39146	2.36179	2.28932	2.4086	2.37829	2.20639	2.33122	2.16126	2.22936	2.13816	2.27916	2.11039	2.31127	2.42952	2.79309	2.76907	2.62507	2.61833	0.452057	0.457427	0.477717
142	2.75515	2.69219	2.17017	2.59949	2.3155	2.2981	2.27518	2.26168	2.38865	2.38252	2.36298	2.27318	2.41993	2.3737	2.20693	2.32641	2.1467	2.21691	2.13673	2.26344	2.10079	2.28756	2.41751	2.75045	2.75729	2.61729	2.62385	0.454386	0.458527	0.477695
144	2.74261	2.67296	2.16087	2.59019	2.3149	2.29883	2.26167	2.27937	2.38353	2.37425	2.3571	2.26424	2.38416	2.37856	2.20272	2.31632	2.14063	2.20188	2.11481	2.25202	2.09057	2.28414	2.39807	2.73145	2.73835	2.60241	2.61679	0.455163	0.449669	0.472367
146	2.70922	2.66082	2.15345	2.59703	2.30472	2.28901	2.2538	2.27024	2.36669	2.36513	2.34538	2.27046	2.38275	2.37004	2.20015	2.30411	2.12954	2.1946	2.10418	2.24111	2.07892	2.27501	2.36357	2.71672	2.71376	2.60844	2.61361	0.447647	0.44325	0.471535
148	2.70695	2.64163	2.14814	2.58444	2.29793	2.29794	2.25641	2.26868	2.36635	2.34398	2.34176	2.25964	2.36988	2.35821	2.18783	2.2661	2.11796	2.18898	2.09267	2.22589	2.07541	2.26428	2.34903	2.70009	2.7065	2.59123	2.60436	0.443192	0.446068	0.47071
150	2.685	2.63705	2.14565	2.55275	2.2923	2.28448	2.24138	2.24476	2.34499	2.33915	2.3309	2.23846	2.35743	2.35482	2.18524	2.27645	2.1008	2.18248	2.07448	2.21268	2.06029	2.24259	2.35669	2.68208	2.71087	2.58729	2.60252	0.437651	0.441984	0.466239
152	2.67634	2.62738	2.14345	2.54325	2.2861	2.28388	2.24898	2.24093	2.33094	2.30902	2.30646	2.22163	2.36698	2.34675	2.18925	2.25282	2.09466	2.17206	2.05354	2.189	2.05021	2.23711	2.31884	2.65662	2.70257	2.57391	2.59457	0.432035	0.434922	0.467212
154	2.6565	2.613	2.13625	2.53477	2.27348	2.26571	2.23715	2.23192	2.32578	2.3043	2.31122	2.21395	2.34513	2.32696	2.17486	2.24217	2.08619	2.16641	2.04641	2.15924	2.03787	2.23119	2.30644	2.63082	2.69434	2.56633	2.56976	0.434202	0.437116	0.470223
156	2.63485	2.61616	2.11628	2.52536	2.24917	2.26776	2.22216	2.21551	2.30896	2.31134	2.28486	2.19792	2.33713	2.32223	2.17086	2.23497	2.07767	2.15923	2.03603	2.14604	2.02696	2.21348	2.28805	2.61464	2.69183	2.55436	2.55757	0.432554	0.440174	0.467534
158	2.62526	2.61091	2.13017	2.51824	2.25148	2.25113	2.21318	2.21013	2.31405	2.30481	2.26987	2.18945	2.32954	2.29735	2.16785	2.22279	2.07583	2.15723	2.02663	2.12847	2.00845	2.20342	2.27852	2.60531	2.6875	2.50956	2.56166	0.433606	0.446116	0.464857
160	2.61421	2.59945	2.12245	2.52508	2.22424	2.23599	2.20214	2.22445	2.30501	2.29721	2.25492	2.17441	2.32315	2.2829	2.16174	2.21392	2.06103	2.13953	2.01241	2.12386	1.99359	2.19452	2.25595	2.58821	2.69369	2.50812	2.52713	0.432603	0.446833	0.462533
162	2.60408	2.57504	2.11542	2.50445	2.21117	2.22508	2.18751	2.20179	2.28325	2.2715	2.24316	2.15943	2.31849	2.28733	2.14264	2.19854	2.03567	2.13093	2.00482	2.11227	1.98427	2.18266	2.24312	2.52987	2.68108	2.49257	2.52772	0.426588	0.441917	0.458121
164	2.60281	2.5699	2.10926	2.50041	2.20486	2.21261	2.16964	2.20475	2.27635	2.26685	2.23444	2.16291	2.31636	2.27067	2.14078	2.197	2.03234	2.10823	1.99234	2.09569	1.98259	2.16572	2.22758	2.52054	2.67511	2.48328	2.53036	0.426189	0.440811	0.453001
166	2.60263	2.5679	2.10053	2.49319	2.19532	2.19179	2.15894	2.17918	2.26744	2.26794	2.22626	2.1495	2.3069	2.26281	2.13197	2.18082	2.02977	2.11194	1.97384	2.08436	1.96678	2.15372	2.22192	2.50365	2.66148	2.47302	2.51207	0.423083	0.440226	0.450569
[truncated: 40 more rows]

## Sheet: Source Data Supplementary Fig 3
Supplementary Figure 3e
Normalized RPMI 8226 GFP signal
[truncated: 278 more rows]

## Sheet: Souce Dat Supplementary Fig 4
Supplementary Figure 4b
[truncated: 223 more rows]

[truncated: 2 more sheets: Source Data Supplementary Fig 5, Source Data Supplementary Fig 6]
